# Supplementary material for: A PCR, qPCR, and LAMP Toolkit for the Detection of the Wheat Blast Pathogen in Seeds
Source: Plants (Basel). 2020 Feb 21;9(2):277. doi: 10.3390/plants9020277 (PMC7076445; doi:10.3390/plants9020277)
Supplement: Supplementary file 1 [file plants-09-00277-s001.zip]

Archive with 4 entries (4 files):
- Figure S1.xlsx
- FIgure S2.xlsx
- Table S1 revised.xlsx
- Table S2 revised.xlsx
