# Supplementary material for: A PCR, qPCR, and LAMP Toolkit for the Detection of the Wheat Blast Pathogen in Seeds
Source: Plants (Basel). 2020 Feb 21;9(2):277. doi: 10.3390/plants9020277 (PMC7076445; doi:10.3390/plants9020277)
Supplement: Supplementary file 1 [file plants-09-00277-s001.zip › Figure S1.xlsx]

## Sheet: Feuil1
		Figure S1
		Isolates	BR0086	BR0036	AG0103	BL0017	BL0093	CH1120	FR0013	BR0019	AG0064	CHW	PL2-1	CR0057	IN0113	CR0023	JP0033
		Host	Triticum sp.	Triticum sp.	Triticum aestivum	Triticum aestivum	Triticum sp.	Oryza sativa	Oryza sp.	Oryza sativa	Lolium sp.	Lolium sp.	Lolium sp.	Lolium sp.	Eleusine sp.	Echinochloa crus-galli	Eriochloa villosa
		Primer pairs
		C36
		C37
		C38
		C39
		C40
		C41
		C42
		C44
		C45
		C47
		C51
		C52
		C54
		C55
		C57
		C59
		C61
		C62
		C63
		C64
		C65
		C66
		C67
		C68
		C69
		C71
		C72
		C73
		C74
		C75
		C76
		C77
		C78
		C79
		C80
		C81
		C82
		C83
		C84
		C85
		C86
		C87
		C88
		C89
		C90
		C91
		C92
		C93
		C94
