# Supplementary material for: A PCR, qPCR, and LAMP Toolkit for the Detection of the Wheat Blast Pathogen in Seeds
Source: Plants (Basel). 2020 Feb 21;9(2):277. doi: 10.3390/plants9020277 (PMC7076445; doi:10.3390/plants9020277)
Supplement: Supplementary file 1 [file plants-09-00277-s001.zip › FIgure S2.xlsx]

## Sheet: Feuil1
			Figure S2
		Isolate	BR0036	BR0031	BR0088	JP0033	AG0061	IN0113	CR0057
		Host of origin	Trticum sp.	Trticum sp.	Trticum sp.	Eriochloa vilosa	Bromus unioloides	Eleusine sp.	Lolium sp.
		LAMP No. 1	5:07	8:79	8:03	19:38	12:38	12:33	13:40
		LAMP No. 2	-	-	-	-	-	-	-
		LAMP No. 3	-	-	-	-	-	-	-
		LAMP No. 4	19:74	19:51	NT	NT	20:84	21:60	NT
		LAMP No. 5	3:00	3:09	3:19	3:39	-	-	3:31
