# Supplementary material for: A PCR, qPCR, and LAMP Toolkit for the Detection of the Wheat Blast Pathogen in Seeds
Source: Plants (Basel). 2020 Feb 21;9(2):277. doi: 10.3390/plants9020277 (PMC7076445; doi:10.3390/plants9020277)
Supplement: Supplementary file 1 [file plants-09-00277-s001.zip › Table S1 revised.xlsx]

## Sheet: Feuil1
Isolates	Synonym in other colections	Species	Host	Year	Country	Origin
AG0049	552	Pyricularia oryzae	Echinochloa sp.	2002	Argentina	UMR BGPI
AG0050	553	Pyricularia oryzae	Echinochloa sp.	2001	Argentina	UMR BGPI
AG0051	554	Pyricularia oryzae	Echinochloa sp.	2001	Argentina	UMR BGPI
AG0054	706	Pyricularia oryzae	Bromus sp.	2002	Argentina	UMR BGPI
AG0055	707	Pyricularia oryzae	Bromus sp.	2002	Argentina	UMR BGPI
AG0058	789	Pyricularia oryzae	Eleusine indica	2003	Argentina	UMR BGPI
AG0059	790	Pyricularia oryzae	Eleusine indica	2003	Argentina	UMR BGPI
AG0061	812	Pyricularia oryzae	Bromus unioloides	2003	Argentina	UMR BGPI
AG0062	822	Pyricularia oryzae	Lolium sp.	2004	Argentina	UMR BGPI
AG0063	823	Pyricularia oryzae	Lolium sp.	2004	Argentina	UMR BGPI
AG0064	824	Pyricularia oryzae	Lolium sp.	2004	Argentina	UMR BGPI
AG0065	843	Pyricularia oryzae	Stenotaphrum sp.	2007	Argentina	UMR BGPI
AG0067	862	Pyricularia oryzae	Phalaris canariense	2008	Argentina	UMR BGPI
AG0102	943	Pyricularia oryzae	Triticum aestivum	2015	Argentina	UMR BGPI
AG0103	ACA8	Pyricularia oryzae	Triticum aestivum	2016	Argentina	UMR BGPI
AG0132	89	Pyricularia oryzae	Oryza sativa	2001	Argentina	UMR BGPI
AU0002	BRIP15748	Pyricularia oryzae	Oryza rufipogon	1982	Australia	UMR BGPI
BF0017		Pyricularia oryzae	Pennisetum typhoides	1990	Burkina Faso	UMR BGPI
BF0026		Pyricularia oryzae	Eleusine indica	1990	Burkina Faso	UMR BGPI
BF0080		Pyricularia oryzae	Oryza longistaminata	2015	Burkina Faso	UMR BGPI
BF0083		Pyricularia oryzae	Oryza longistaminata	2015	Burkina Faso	UMR BGPI
BF0093		Pyricularia oryzae	Oryza longistaminata	2015	Burkina Faso	UMR BGPI
BF0181		Pyricularia oryzae	Oryza longistaminata	2014	Burkina Faso	UMR BGPI
BG0007	PO3789	Pyricularia oryzae	Leersia hexandra	1989	Bangladesh	UMR BGPI
BG0023	PO14991	Pyricularia oryzae	Leersia hexandra	1991	Bangladesh	UMR BGPI
BG0024	PO29192	Pyricularia oryzae	Leersia hexandra	1992	Bangladesh	UMR BGPI
BL0017		Pyricularia oryzae	Triticum aestivum	2010	Bolivia	UMR BGPI
BL0018		Pyricularia oryzae	Triticum aestivum	2010	Bolivia	UMR BGPI
BL0020		Pyricularia oryzae	Triticum aestivum	2010	Bolivia	UMR BGPI
BL0023		Pyricularia oryzae	Triticum aestivum	2010	Bolivia	UMR BGPI
BL0028		Pyricularia oryzae	Triticum aestivum	2010	Bolivia	UMR BGPI
BL0037		Pyricularia oryzae	Triticum aestivum	2010	Bolivia	UMR BGPI
BL0042		Pyricularia oryzae	Triticum aestivum	2010	Bolivia	UMR BGPI
BL0044		Pyricularia oryzae	Triticum aestivum	2010	Bolivia	UMR BGPI
BL0046		Pyricularia oryzae	Triticum aestivum	2010	Bolivia	UMR BGPI
BL0063		Pyricularia oryzae	Triticum aestivum	2010	Bolivia	UMR BGPI
BL0066		Pyricularia oryzae	Triticum aestivum	2010	Bolivia	UMR BGPI
BL0074		Pyricularia oryzae	Triticum aestivum	2010	Bolivia	UMR BGPI
BL0092		Pyricularia oryzae	Triticum sp.	2017	Bolivia	UMR BGPI
BL0093		Pyricularia oryzae	Triticum sp.	2017	Bolivia	UMR BGPI
BR0019		Pyricularia oryzae	Oryza sativa	1986	Brazil	UMR BGPI
BR0029		Pyricularia oryzae	Digitaria sanguinalis	1989	Brazil	UMR BGPI
BR0030		Pyricularia oryzae	Cenchrus echinatus	1989	Brazil	UMR BGPI
BR0031		Pyricularia oryzae	Triticum sp.	1989	Brazil	UMR BGPI
BR0032		Pyricularia oryzae	Triticum sp.	1989	Brazil	UMR BGPI
BR0034		Pyricularia oryzae	Triticum sp.	1989	Brazil	UMR BGPI
BR0036		Pyricularia oryzae	Triticum sp.	1989	Brazil	UMR BGPI
BR0039		Pyricularia oryzae	Triticum sp.	1989	Brazil	UMR BGPI
BR0040		Pyricularia oryzae	Triticum sp.	1989	Brazil	UMR BGPI
BR0041		Pyricularia oryzae	Triticum sp.	1989	Brazil	UMR BGPI
BR0043		Pyricularia oryzae	Triticum sp.	1989	Brazil	UMR BGPI
BR0045		Pyricularia oryzae	Triticum sp.	1989	Brazil	UMR BGPI
BR0047		Pyricularia oryzae	Triticum sp.	1989	Brazil	UMR BGPI
BR0062		Pyricularia oryzae	Eleusine indica	1990	Brazil	UMR BGPI
BR0066		Pyricularia oryzae	Eleusine indica	1991	Brazil	UMR BGPI
BR0070		Pyricularia oryzae	Eragrostis sp.	1991	Brazil	UMR BGPI
BR0071		Pyricularia oryzae	Echinochloa sp.	1990	Brazil	UMR BGPI
BR0079		Pyricularia oryzae	Eleusine indica	1991	Brazil	UMR BGPI
BR0080	G157	Pyricularia oryzae	Triticum sp.		Brazil	UMR BGPI
BR0086	BR3	Pyricularia oryzae	Triticum sp.	1990	Brazil	UMR BGPI
BR0087	BR8	Pyricularia oryzae	Triticum sp.	1990	Brazil	UMR BGPI
BR0088	BR52	Pyricularia oryzae	Triticum sp.	1990	Brazil	UMR BGPI
BR0093	BR38	Pyricularia oryzae	Echinochloa colona	1990	Brazil	UMR BGPI
BR0123	PR01-95	Pyricularia oryzae	Triticum aestivum	1998	Brazil	UMR BGPI
Br58		Pyricularia oryzae	Avena sp.	1990	Brazil	Pr Y. Tosa, Kobe University, Japan
BTGP16		Pyricularia oryzae	Triticum sp.		Bangladesh	Pr S. Kamoun, The Sainsbury Laboratory, UK
BTJP4-1		Pyricularia oryzae	Triticum sp.	2016	Bangladesh	Pr S. Kamoun, The Sainsbury Laboratory, UK
BTMP13-1		Pyricularia oryzae	Triticum sp.	2016	Bangladesh	Pr S. Kamoun, The Sainsbury Laboratory, UK
CD0060		Pyricularia oryzae	Oryza glaberrima	1983	Côte d'Ivoire	UMR BGPI
CD0143		Pyricularia oryzae	Digitaria exilis	1989	Côte d'Ivoire	UMR BGPI
CD0157		Pyricularia oryzae	Eleusine indica	1989	Côte d'Ivoire	UMR BGPI
CD0258	CI0050	Pyricularia oryzae	Leersia hexandra	2014	Côte d'Ivoire	UMR BGPI
Cd88215		Pyricularia oryzae	Echinochloa colona	1988	Philippines	Pr M. Farman, Department of plant pathology, University of Kentucky, USA
CH0321		Pyricularia oryzae	Oryza sativa	1998	China	UMR BGPI
CH0328		Pyricularia oryzae	Oryza sativa	1998	China	UMR BGPI
CH0331		Pyricularia oryzae	Oryza sativa	1998	China	UMR BGPI
CH0333		Pyricularia oryzae	Oryza sativa	1998	China	UMR BGPI
CH0338		Pyricularia oryzae	Oryza sativa	1998	China	UMR BGPI
CH0341		Pyricularia oryzae	Oryza sativa	1998	China	UMR BGPI
CH1120		Pyricularia oryzae	Oryza sativa	2009	China	UMR BGPI
CHRF		Pyricularia oryzae	Lolium perenne	1996	USA	Pr M. Farman, Department of plant pathology, University of Kentucky, USA
CHW		Pyricularia oryzae	Lolium perenne	1996	USA	Pr M. Farman, Department of plant pathology, University of Kentucky, USA
CL0013		Pyricularia oryzae	Echinochloa colona	1986	Colombia	UMR BGPI
CL0045		Pyricularia oryzae	Rottboellia exalta		Colombia	UMR BGPI
CL0089		Pyricularia oryzae	Oryza rufipogon	2001	Colombia	UMR BGPI
CR0021	KAP-1	Pyricularia oryzae	Panicum miliaceum		Republic of Korea	UMR BGPI
CR0023	KAP-9	Pyricularia oryzae	Echinochloa crus-galli		Republic of Korea	UMR BGPI
CR0026	KAP-23	Pyricularia oryzae	Lolium sp.	1991	Republic of Korea	UMR BGPI
CR0029	KAP-20	Pyricularia oryzae	Festuca elatior		Republic of Korea	UMR BGPI
CR0030	KAP-11	Pyricularia oryzae	Setaria viridis	1991	Republic of Korea	UMR BGPI
CR0031	KAP-2	Pyricularia oryzae	Setaria italica	1991	Republic of Korea	UMR BGPI
CR0057	W95-11	Pyricularia oryzae	Lolium sp.		Republic of Korea	UMR BGPI
CR0058	W95-12	Pyricularia oryzae	Setaria viridis		Republic of Korea	UMR BGPI
CR0060	W97-02	Pyricularia oryzae	Eleusine indica		Republic of Korea	UMR BGPI
EG0025		Pyricularia oryzae	Echinochloa colona		Egypt	UMR BGPI
EG0028		Pyricularia oryzae	Cyperus rotundus		Egypt	UMR BGPI
FH		Pyricularia oryzae	Lolium perenne	1997	USA	Pr M. Farman, Department of plant pathology, University of Kentucky, USA
FR0013		Pyricularia oryzae	Oryza sp.	1988	France (Metropolitan)	UMR BGPI
FR1067		Pyricularia oryzae	Lolium perenne	2017	France (Metropolitan)	UMR BGPI
FR1069		Pyricularia oryzae	Lolium sp.	2017	France (Metropolitan)	UMR BGPI
GD0001		Pyricularia oryzae	Eleusine indica	1991	France (Guadeloupe)	UMR BGPI
GG11		Pyricularia oryzae	Lolium perenne	1997	USA	Pr M. Farman, Department of plant pathology, University of Kentucky, USA
GN0001	GA1	Pyricularia oryzae	Zea mays	1985	Gabon	UMR BGPI
GR0001	CT4	Pyricularia oryzae	Ctenanthe oppenheimiana	1998	Greece	UMR BGPI
GY0011	GUY11	Pyricularia oryzae	Oryza sativa	1978	France (French Guyana)	UMR BGPI
HO		Pyricularia oryzae	Lolium perenne	1996	USA	Pr M. Farman, Department of plant pathology, University of Kentucky, USA
IN0003	IN77-28-1-1	Pyricularia oryzae	Panicum repens		India	UMR BGPI
IN0004	IN77-37-1-1	Pyricularia oryzae	Panicum repens		India	UMR BGPI
IN0005	IN77-33-1-1	Pyricularia oryzae	Panicum maximun		India	UMR BGPI
IN0022	HC3-2	Pyricularia oryzae	Setaria sp.	1992	India	UMR BGPI
IN0023	HC5-3A	Pyricularia oryzae	Setaria sp.	1992	India	UMR BGPI
IN0030	HC234-2	Pyricularia oryzae	Echinochloa frumentaceum	1993	India	UMR BGPI
IN0082	45b-1-1	Pyricularia oryzae	Oryza sativa	1992	India	UMR BGPI
IN0108	VII-765-1	Pyricularia oryzae	Setaria sp.	1992	India	UMR BGPI
IN0113	VII-953-1	Pyricularia oryzae	Eleusine sp.	1992	India	UMR BGPI
IN0115	ML2	Pyricularia oryzae	Oryza sativa	1997	India	UMR BGPI
IR0013	ZG1	Pyricularia oryzae	Zea mays	2012	Iran	UMR BGPI
IR0015	ZG1-1-2	Pyricularia oryzae	Zea mays	2012	Iran	UMR BGPI
IR0095	22azga-3	Pyricularia oryzae	Zea mays	2016	Iran	UMR BGPI
IR0102	42EAZ	Pyricularia oryzae	Echinochloa sp.	2016	Iran	UMR BGPI
IS0001	PyH1	Pyricularia oryzae	Cyperus rotundus	1979	Israel	UMR BGPI
JP0020	SM81-11	Pyricularia oryzae	Eleusine indica		Japan	UMR BGPI
JP0028	K76-79	Pyricularia oryzae	Eragrostis curvula	1976	Japan	UMR BGPI
JP0030	NI885	Pyricularia oryzae	Panicum bisulcatum	1991	Japan	UMR BGPI
JP0031	NI992	Pyricularia oryzae	Panicum coloratum	1991	Japan	UMR BGPI
JP0033	NI859	Pyricularia oryzae	Eriochloa villosa		Japan	UMR BGPI
JP0035	NI979	Pyricularia oryzae	Pennisetum clandestinum		Japan	UMR BGPI
JP0036	NI919	Pyricularia oryzae	Leersia hexandra		Japan	UMR BGPI
JP0039	NI904	Pyricularia oryzae	Anthoxanthum odoratum		Japan	UMR BGPI
JP0040	NI901	Pyricularia oryzae	Phalaris arundinacea		Japan	UMR BGPI
JP0047	M80-25	Pyricularia oryzae	Hordeum vulgare	1980	Japan	UMR BGPI
JP0048	M80-28	Pyricularia oryzae	Hordeum vulgare	1980	Japan	UMR BGPI
JP0098	SA05-101	Pyricularia oryzae	Setaria faberii	2005	Japan	UMR BGPI
JP0102	SA05-126	Pyricularia oryzae	Setaria faberii	2005	Japan	UMR BGPI
KN0001		Pyricularia oryzae	Hordeum vulgare	1994	Kenya	UMR BGPI
KN0006		Pyricularia oryzae	Hordeum vulgare	1994	Kenya	UMR BGPI
LcA8401		Pyricularia oryzae	Leptochloa chinensis	1984	Philippines	Pr M. Farman, Department of plant pathology, University of Kentucky, USA
LpKY97		Pyricularia oryzae	Lolium perenne	1997	USA	Pr M. Farman, Department of plant pathology, University of Kentucky, USA
MD0112		Pyricularia oryzae	Eleusine indica	1990	Madagascar	UMR BGPI
MD0153		Pyricularia oryzae	Eleusine indica	2001	Madagascar	UMR BGPI
ML0031		Pyricularia oryzae	Pennisetum sp.	1990	Mali	UMR BGPI
ML0070	ML0004	Pyricularia oryzae	Oryza longistaminata	2013	Mali	UMR BGPI
ML0074	ML0015	Pyricularia oryzae	Oryza longistaminata	2013	Mali	UMR BGPI
NP0060		Pyricularia oryzae	Eleusine coracana	2008	Nepal	UMR BGPI
NR0041	NI0041	Pyricularia oryzae	Oryza longistaminata	2013	Niger	UMR BGPI
NR0049	NI0049	Pyricularia oryzae	Leersia hexandra	2013	Niger	UMR BGPI
Pd88413		Pyricularia oryzae	Paspalum distichum	1988	Philippines	Pr M. Farman, Department of plant pathology, University of Kentucky, USA
Pg1054		Pyricularia oryzae	Stenotaphrum secundatum	2000	USA	Pr M. Farman, Department of plant pathology, University of Kentucky, USA
Pg1213-22		Pyricularia oryzae	Festuca arundinacea	2000	USA	Pr M. Farman, Department of plant pathology, University of Kentucky, USA
PH0035	BM8309	Pyricularia oryzae	Brachiaria mutica	1983	Philippines	UMR BGPI
PH0045	BM88508	Pyricularia oryzae	Brachiaria mutica	1990	Philippines	UMR BGPI
PH0046	BDA8401	Pyricularia oryzae	Brachiaria distachya	1990	Philippines	UMR BGPI
PH0052	CRA8401	Pyricularia oryzae	Cyperus rotundus	1990	Philippines	UMR BGPI
PH0053	CR88383	Pyricularia oryzae	Cyperus rotundus	1990	Philippines	UMR BGPI
PH0056	EC883	Pyricularia oryzae	Echinochloa ciliaris	1990	Philippines	UMR BGPI
PH0057	EI88424	Pyricularia oryzae	Eleusine indica	1990	Philippines	UMR BGPI
PH0062	PD8824	Pyricularia oryzae	Paspalum distichum	1990	Philippines	UMR BGPI
PH0075	G159	Pyricularia oryzae	Brachiaria mutica	1989	Philippines	UMR BGPI
PH0077	G54	Pyricularia oryzae	Echinochloa colona	1983	Philippines	UMR BGPI
PH0078	Ec-A8401	Pyricularia oryzae	Echinochloa sp.	1989	Philippines	UMR BGPI
PH0079	G58	Pyricularia oryzae	Panicum repens	1983	Philippines	UMR BGPI
PH0080	G79	Pyricularia oryzae	Panicum repens	1983	Philippines	UMR BGPI
PH0081	G65	Pyricularia oryzae	Paspalum paspaloides	1983	Philippines	UMR BGPI
PH0097	G-65	Pyricularia oryzae	Paspalum paspaloides	1983	Philippines	UMR BGPI
PL 2-1		Pyricularia oryzae	Lolium multiflorum	2002	USA	Pr M. Farman, Department of plant pathology, University of Kentucky, USA
PL 3-1		Pyricularia oryzae	Lolium multiflorum	2002	USA	Pr M. Farman, Department of plant pathology, University of Kentucky, USA
PR0069		Pyricularia oryzae	Stenotaphrum secundatum	1992	Portugal	UMR BGPI
PR0083		Pyricularia oryzae	Stenotaphrum secundatum	1992	Portugal	UMR BGPI
PrA8202		Pyricularia oryzae	Panicum repens	1982	Philippines	Pr M. Farman, Department of plant pathology, University of Kentucky, USA
RN0001	RG1	Pyricularia oryzae	Zingiber officinale		France (Reunion island)	UMR BGPI
RW0018		Pyricularia oryzae	Eleusine coracana	1990	Rwanda	UMR BGPI
RW0022		Pyricularia oryzae	Eleusine indica	1990	Rwanda	UMR BGPI
RW0031		Pyricularia oryzae	Eleusine coracana	1990	Rwanda	UMR BGPI
RW0036		Pyricularia oryzae	Eleusine coracana	1990	Rwanda	UMR BGPI
RW0038		Pyricularia oryzae	Eleusine coracana	1990	Rwanda	UMR BGPI
RW0041		Pyricularia oryzae	Eleusine coracana	1990	Rwanda	UMR BGPI
RW0043	G199	Pyricularia oryzae	Eleusine coracana		Rwanda	UMR BGPI
TF05-1		Pyricularia oryzae	Festuca arundinacea	2005	USA	Pr M. Farman, Department of plant pathology, University of Kentucky, USA
US0064	G-188	Pyricularia oryzae	Setaria sp.	1991	USA	UMR BGPI
US0066	BG11-1-3	Pyricularia oryzae	Cenchrus ciliaris	1995	USA	UMR BGPI
US0077	330	Pyricularia oryzae	Lolium perenne		USA	UMR BGPI
US0078	365	Pyricularia oryzae	Lolium perenne	2000	USA	UMR BGPI
US0084	SAG00T12	Pyricularia oryzae	Stenotaphrum secundatum	2000	USA	UMR BGPI
VT0032	DR51-2-3	Pyricularia oryzae	Leersia hexandra	2002	Vietnam	UMR BGPI
LSV M 641		Microdochium nivale	Triticum sp.			LSV
LSV M 723		Fusarium tricinctum	Triticum sp.			LSV
LSV M 860		Fusarium tricinctum	Triticum sp.			LSV
LSV M 702		Fusarium proliferatum	Zea mays			LSV
LSV M 706		Fusarium proliferatum	Zea mays			LSV
LNPV 269		Fusarium poae	Triticum sp.			LSV
LSVM 861		Fusarium poae	Triticum sp.			LSV
LSV M 273		Fusarium graminearum	Triticum sp.			LSV
LSV M 811		Fusarium graminearum	Triticum sp.			LSV
LSV M 813		Fusarium graminearum	Triticum sp.			LSV
LSV M 662		Fusarium culmorum	Triticum sp.			LSV
LSV M 694		Fusarium culmorum	Triticum sp.			LSV
LSV M 697		Fusarium culmorum	Triticum sp.			LSV
LSV M 642		Fusarium avenaceum	Triticum sp.			LSV
LSV M 859		Fusarium avenaceum	Triticum sp.			LSV
LSV M 863		Fusarium avenaceum	Triticum sp.			LSV
CBS918.96		Alternaria tenuissima	Dianthus chinensis			LSV
CBS965.95		Alternaria tenuissima	Triticum sp.			LSV
BRIP46550		Alternaria alternata	Malus sp.			LSV

## Sheet: Feuil2
CODE	Previous name 1	Previous name 2	Other name in CIRAD collection	Isolated by	Strain sent by
Nom	Nom précédent 1	Nom précédent 2	Autre nom dans collection CIRAD	Souches Isolees par	Souches envoyées par
AG0001			AR1
AG0002			AR2
AG0003	4			Castroagudin Vanina L	Castroagudin Vanina L
AG0004	6			Castroagudin Vanina L	Castroagudin Vanina L
AG0005	12			Castroagudin Vanina L	Castroagudin Vanina L
AG0006	25			Castroagudin Vanina L	Castroagudin Vanina L
AG0007	34			Castroagudin Vanina L	Castroagudin Vanina L
AG0008	813			Castroagudin Vanina L	Castroagudin Vanina L
AG0009	47			Castroagudin Vanina L	Castroagudin Vanina L
AG0010	59			Castroagudin Vanina L	Castroagudin Vanina L
AG0011	64			Castroagudin Vanina L	Castroagudin Vanina L
AG0012	65			Castroagudin Vanina L	Castroagudin Vanina L
AG0013	66			Castroagudin Vanina L	Castroagudin Vanina L
AG0014	67			Castroagudin Vanina L	Castroagudin Vanina L
AG0015	83			Castroagudin Vanina L	Castroagudin Vanina L
AG0016	99			Castroagudin Vanina L	Castroagudin Vanina L
AG0017	100			Castroagudin Vanina L	Castroagudin Vanina L
AG0018	102			Castroagudin Vanina L	Castroagudin Vanina L
AG0019	115			Castroagudin Vanina L	Castroagudin Vanina L
AG0020	234			Castroagudin Vanina L	Castroagudin Vanina L
AG0021	236			Castroagudin Vanina L	Castroagudin Vanina L
AG0022	237			Castroagudin Vanina L	Castroagudin Vanina L
AG0023	244			Castroagudin Vanina L	Castroagudin Vanina L
AG0024	245			Castroagudin Vanina L	Castroagudin Vanina L
AG0025	255			Castroagudin Vanina L	Castroagudin Vanina L
AG0026	256			Castroagudin Vanina L	Castroagudin Vanina L
AG0027	277			Castroagudin Vanina L	Castroagudin Vanina L
AG0028	281			Castroagudin Vanina L	Castroagudin Vanina L
AG0029	284			Castroagudin Vanina L	Castroagudin Vanina L
AG0030	290			Castroagudin Vanina L	Castroagudin Vanina L
AG0034	459			Castroagudin Vanina L	Castroagudin Vanina L
AG0035	460			Castroagudin Vanina L	Castroagudin Vanina L
AG0036	537			Castroagudin Vanina L	Castroagudin Vanina L
AG0037	538			Castroagudin Vanina L	Castroagudin Vanina L
AG0038	544			Castroagudin Vanina L	Castroagudin Vanina L
AG0039	727			Castroagudin Vanina L	Castroagudin Vanina L
AG0040	784			Castroagudin Vanina L	Castroagudin Vanina L
AG0041	807			Castroagudin Vanina L	Castroagudin Vanina L
AG0042	809			Castroagudin Vanina L	Castroagudin Vanina L
AG0043	10			Pedraza Maria Virginia	Pedraza Maria Virginia
AG0044	51			Pedraza Maria Virginia	Pedraza Maria Virginia
AG0045	62			Pedraza Maria Virginia	Pedraza Maria Virginia
AG0046	73			Pedraza Maria Virginia	Pedraza Maria Virginia
AG0047	239			Pedraza Maria Virginia	Pedraza Maria Virginia
AG0048	539			Pedraza Maria Virginia	Pedraza Maria Virginia
AG0049	552			Pedraza Maria Virginia	Pedraza Maria Virginia
AG0050	553			Pedraza Maria Virginia	Pedraza Maria Virginia
AG0051	554			Pedraza Maria Virginia	Pedraza Maria Virginia
AG0052	591			Arriola Susana	Pedraza Maria Virginia
AG0053	592			Arriola Susana	Pedraza Maria Virginia
AG0054	706			Pedraza Maria Virginia	Pedraza Maria Virginia
AG0055	707			Pedraza Maria Virginia	Pedraza Maria Virginia
AG0056	781			Pedraza Maria Virginia	Pedraza Maria Virginia
AG0057	788			Pedraza Maria Virginia	Pedraza Maria Virginia
AG0058	789			Pedraza Maria Virginia	Pedraza Maria Virginia
AG0059	790			Pedraza Maria Virginia	Pedraza Maria Virginia
AG0060	805			Pedraza Maria Virginia	Pedraza Maria Virginia
AG0061	812			Pedraza Maria Virginia	Pedraza Maria Virginia
AG0062	822			Pedraza Maria Virginia	Pedraza Maria Virginia
AG0063	823			Pedraza Maria Virginia	Pedraza Maria Virginia
AG0064	824			Pedraza Maria Virginia	Pedraza Maria Virginia
AG0065	843			Pedraza Maria Virginia	Pedraza Maria Virginia
AG0066	845			Pedraza Maria Virginia	Pedraza Maria Virginia
AG0067	862			Pedraza Maria Virginia	Pedraza Maria Virginia
AG0068	898			Pedraza Maria Virginia	Pedraza Maria Virginia
AG0069	899			Pedraza Maria Virginia	Pedraza Maria Virginia
AG0070	900			Pedraza Maria Virginia	Pedraza Maria Virginia
AG0071	901			Pedraza Maria Virginia	Pedraza Maria Virginia
AG0072	902			Pedraza Maria Virginia	Pedraza Maria Virginia
AG0073	903			Pedraza Maria Virginia	Pedraza Maria Virginia
AG0074	904			Pedraza Maria Virginia	Pedraza Maria Virginia
AG0075	905			Pedraza Maria Virginia	Pedraza Maria Virginia
AG0076	906			Pedraza Maria Virginia	Pedraza Maria Virginia
AG0077	907			Pedraza Maria Virginia	Pedraza Maria Virginia
AG0078	908			Pedraza Maria Virginia	Pedraza Maria Virginia
AG0079	909			Pedraza Maria Virginia	Pedraza Maria Virginia
AG0080	911			Pedraza Maria Virginia	Pedraza Maria Virginia
AG0081	912			Pedraza Maria Virginia	Pedraza Maria Virginia
AG0082	913			Pedraza Maria Virginia	Pedraza Maria Virginia
AG0083	914			Pedraza Maria Virginia	Pedraza Maria Virginia
AG0084	915			Pedraza Maria Virginia	Pedraza Maria Virginia
AG0085	917			Pedraza Maria Virginia	Pedraza Maria Virginia
AG0086	923			Pedraza Maria Virginia	Pedraza Maria Virginia
AG0087	925			Pedraza Maria Virginia	Pedraza Maria Virginia
AG0088	927			Pedraza Maria Virginia	Pedraza Maria Virginia
AG0089	929.1			Pedraza Maria Virginia	Pedraza Maria Virginia
AG0090	929.1.1			Pedraza Maria Virginia	Pedraza Maria Virginia
AG0091	930			Pedraza Maria Virginia	Pedraza Maria Virginia
AG0092	931			Pedraza Maria Virginia	Pedraza Maria Virginia
AG0093	932			Pedraza Maria Virginia	Pedraza Maria Virginia
AG0094	933			Pedraza Maria Virginia	Pedraza Maria Virginia
AG0095	934			Pedraza Maria Virginia	Pedraza Maria Virginia
AG0096	935			Pedraza Maria Virginia	Pedraza Maria Virginia
AG0097	936			Pedraza Maria Virginia	Pedraza Maria Virginia
AG0098	937			Pedraza Maria Virginia	Pedraza Maria Virginia
AG0099	938			Pedraza Maria Virginia	Pedraza Maria Virginia
AG0100	939			Pedraza Maria Virginia	Pedraza Maria Virginia
AG0101	940			Pedraza Maria Virginia	Pedraza Maria Virginia
AG0102	943			Pedraza Maria Virginia	Pedraza Maria Virginia
AG0103	ACA8			Consolo Veronica Fabiana	Consolo Veronica Fabiana
AG0104	22.3			Consolo Veronica Fabiana	Consolo Veronica Fabiana
AG0105	52			Consolo Veronica Fabiana	Consolo Veronica Fabiana
AG0106	caleta1			Consolo Veronica Fabiana	Consolo Veronica Fabiana
AG0107	caleta 3			Consolo Veronica Fabiana	Consolo Veronica Fabiana
AG0108	caleta 7.2			Consolo Veronica Fabiana	Consolo Veronica Fabiana
AG0109	caleta7.3			Consolo Veronica Fabiana	Consolo Veronica Fabiana
AG0110	caleta 15			Consolo Veronica Fabiana	Consolo Veronica Fabiana
AG0111	caleta 15-3			Consolo Veronica Fabiana	Consolo Veronica Fabiana
AG0112	caleta 14.1			Consolo Veronica Fabiana	Consolo Veronica Fabiana
AG0113	caleta 17.1			Consolo Veronica Fabiana	Consolo Veronica Fabiana
AG0114	3			Consolo Veronica Fabiana	Consolo Veronica Fabiana
AG0115	6			Consolo Veronica Fabiana	Consolo Veronica Fabiana
AG0116	13			Consolo Veronica Fabiana	Consolo Veronica Fabiana
AG0117	15			Consolo Veronica Fabiana	Consolo Veronica Fabiana
AG0118	17			Consolo Veronica Fabiana	Consolo Veronica Fabiana
AG0119	36			Consolo Veronica Fabiana	Consolo Veronica Fabiana
AG0120	38			Consolo Veronica Fabiana	Consolo Veronica Fabiana
AG0121	46			Consolo Veronica Fabiana	Consolo Veronica Fabiana
AG0122	49			Consolo Veronica Fabiana	Consolo Veronica Fabiana
AG0123	52			Consolo Veronica Fabiana	Consolo Veronica Fabiana
AG0124	53			Consolo Veronica Fabiana	Consolo Veronica Fabiana
AG0125	61			Consolo Veronica Fabiana	Consolo Veronica Fabiana
AG0126	64			Consolo Veronica Fabiana	Consolo Veronica Fabiana
AG0127	65			Consolo Veronica Fabiana	Consolo Veronica Fabiana
AG0128	66			Consolo Veronica Fabiana	Consolo Veronica Fabiana
AG0129	68			Consolo Veronica Fabiana	Consolo Veronica Fabiana
AG0130	77			Consolo Veronica Fabiana	Consolo Veronica Fabiana
AG0131	78			Consolo Veronica Fabiana	Consolo Veronica Fabiana
AG0132	89			Consolo Veronica Fabiana	Consolo Veronica Fabiana
AG0133	90			Consolo Veronica Fabiana	Consolo Veronica Fabiana
AG0134	92			Consolo Veronica Fabiana	Consolo Veronica Fabiana
AG0135	97			Consolo Veronica Fabiana	Consolo Veronica Fabiana
AG0136	115			Consolo Veronica Fabiana	Consolo Veronica Fabiana
AG0137	137			Consolo Veronica Fabiana	Consolo Veronica Fabiana
AG0138	156			Consolo Veronica Fabiana	Consolo Veronica Fabiana
AG0139	161			Consolo Veronica Fabiana	Consolo Veronica Fabiana
AT0001				Adreit Henri
AT0002				Adreit Henri
AT0003				Adreit Henri
AT0004				Adreit Henri
AT0005				Adreit Henri
AT0006				Adreit Henri
AU0001	BRIP5636			Lanoiselet Vincent	Lanoiselet Vincent
AU0002	BRIP15748			Lanoiselet Vincent	Lanoiselet Vincent
AU0003	WAC13466			Lanoiselet Vincent	Lanoiselet Vincent
BL0001				Milazzo Joelle	Vales Michel
BL0002				Milazzo Joelle	Vales Michel
BL0003				Milazzo Joelle	Vales Michel
BL0004				Milazzo Joelle	Vales Michel
BL0005				Milazzo Joelle	Vales Michel
BL0006				Milazzo Joelle	Vales Michel
BL0007				Milazzo Joelle	Vales Michel
BL0008				Milazzo Joelle	Guzman Rene
BL0009				Milazzo Joelle	Guzman Rene
BL0010				Milazzo Joelle	Guzman Rene
BL0011				Milazzo Joelle	Guzman Rene
BL0012				Milazzo Joelle	Vales Michel
BL0013				Milazzo Joelle	Vales Michel
BL0014				Milazzo Joelle	Vales Michel
BL0015				Milazzo Joelle	Vales Michel
BL0016				Milazzo Joelle	Vales Michel
BL0017				Adreit Henri	Tharreau Didier
BL0018				Adreit Henri	Tharreau Didier
BL0019				Adreit Henri	Tharreau Didier
BL0020				Adreit Henri	Tharreau Didier
BL0021				Adreit Henri	Tharreau Didier
BL0022				Adreit Henri	Tharreau Didier
BL0023				Adreit Henri	Tharreau Didier
BL0024				Adreit Henri	Tharreau Didier
BL0025				Adreit Henri	Tharreau Didier
BL0026				Adreit Henri	Tharreau Didier
BL0027				Adreit Henri	Tharreau Didier
BL0028				Adreit Henri	Tharreau Didier
BL0029				Adreit Henri	Tharreau Didier
BL0030				Adreit Henri	Tharreau Didier
BL0031				Adreit Henri	Tharreau Didier
BL0032				Adreit Henri	Tharreau Didier
BL0033				Adreit Henri	Tharreau Didier
BL0034				Adreit Henri	Tharreau Didier
BL0035				Adreit Henri	Tharreau Didier
BL0036				Adreit Henri	Tharreau Didier
BL0037				Adreit Henri	Tharreau Didier
BL0038				Adreit Henri	Tharreau Didier
BL0039				Adreit Henri	Tharreau Didier
BL0040				Adreit Henri	Tharreau Didier
BL0041				Adreit Henri	Tharreau Didier
BL0042				Adreit Henri	Tharreau Didier
BL0043				Adreit Henri	Tharreau Didier
BL0044				Adreit Henri	Tharreau Didier
BL0045				Adreit Henri	Tharreau Didier
BL0046				Adreit Henri	Tharreau Didier
BL0047				Adreit Henri	Tharreau Didier
BL0048				Adreit Henri	Tharreau Didier
BL0049				Adreit Henri	Parada Katia
BL0050				Adreit Henri	Parada Katia
BL0051				Adreit Henri	Parada Katia
BL0052				Adreit Henri	Parada Katia
BL0053				Adreit Henri	Parada Katia
BL0054				Adreit Henri	Parada Katia
BL0055				Adreit Henri	Parada Katia
BL0056				Adreit Henri	Parada Katia
BL0057				Adreit Henri	Parada Katia
BL0058				Adreit Henri	Parada Katia
BL0059				Adreit Henri	Parada Katia
BL0060				Adreit Henri	Parada Katia
BL0061				Adreit Henri	Parada Katia
BL0062				Adreit Henri	Parada Katia
BL0063				Adreit Henri	Parada Katia
BL0064				Adreit Henri	Parada Katia
BL0065				Adreit Henri	Parada Katia
BL0066				Adreit Henri	Parada Katia
BL0067				Adreit Henri	Parada Katia
BL0068				Adreit Henri	Parada Katia
BL0069				Adreit Henri	Parada Katia
BL0070				Adreit Henri	Parada Katia
BL0071				Adreit Henri	Parada Katia
BL0072				Adreit Henri	Parada Katia
BL0073				Adreit Henri	Parada Katia
BL0074				Adreit Henri	Parada Katia
BL0075				Adreit Henri	Parada Katia
BL0076				Adreit Henri	Parada Katia
BL0077				Adreit Henri	Parada Katia
BL0078				Adreit Henri	Guzman Edgar
BL0079				Adreit Henri	Guzman Edgar
BL0080				Adreit Henri	Guzman Edgar
BL0081				Adreit Henri	Tharreau Didier
BL0082				Milazzo Joelle	Vales Michel
BL0083				Milazzo Joelle	Vales Michel
BL0084				Milazzo Joelle	Vales Michel
BL0085				Milazzo Joelle	Vales Michel
BL0086				Milazzo Joelle	Vales Michel
BL0087				Milazzo Joelle	Vales Michel
BL0088				Milazzo Joelle	Vales Michel
BL0089				Milazzo Joelle	Vales Michel
BL0090				Milazzo Joelle	Vales Michel
BL0091				Milazzo Joelle	Vales Michel
BL0092				Milazzo Joelle	Vales Michel
BL0093				Milazzo Joelle	Vales Michel
BD0001
BD0002
BD0003	JF3			Maraite Henri
BD0004	JF4			Maraite Henri
BD0005	JF16			Maraite Henri
BD0006	JF17			Maraite Henri
BD0007	JF21			Maraite Henri
BD0008
BD0009
BD0010
BD0011
BD0012
BD0013
BD0014
BD0016
BD0018
BD0019
BD0020
BD0023
BD0024				Bahama M
BD0025				Bahama M
BD0026				Bahama M
BD0027				Bahama M
BD0028				Bahama M
BD0029				Bahama M
BD0030				Bahama M
BD0031				Bahama M
BD0032				Bahama M
BD0033				Bahama M
BD0034				Bahama M
BD0035				Bahama M
BD0036				Bahama M
BD0037				Bahama M
BD0038				Bahama M
BD0039				Bahama M
BD0040				Bahama M
BD0041
BD0042
BD0043
BD0044
BD0045
BD0046
BD0047
BD0048
BD0049
BD0050
BD0051
BD0056
BD0057
BD0060
BD0063
BD0064
BD0065
BD0067
BF0001	HV1	SE 319G Frokobu
BF0002	HV2	Kow IR 1529 6083
BF0003	HV3	Kon vallée
BF0004	HV4	Banfora
BF0005
BF0006
BF0007
BF0008
BF0009
BF0010
BF0011
BF0012
BF0013
BF0014
BF0015
BF0016
BF0017
BF0018
BF0019
BF0020
BF0021
BF0022
BF0023
BF0024
BF0025
BF0026
BF0027
BF0028
BF0029
BF0030				Fantodji Murielle	Fantodji Murielle
BF0031				Fantodji Murielle	Fantodji Murielle
BF0032				Fantodji Murielle	Fantodji Murielle
BF0033	BF1				Correll James
BF0034	BF2				Correll James
BF0035	BF3				Correll James
BF0036	BF4				Correll James
BF0037	BF5				Correll James
BF0038	BF6				Correll James
BF0039	BF7				Correll James
BF0040	BF8				Correll James
BF0041	BF9				Correll James
BF0042	BF10				Correll James
BF0043	BF11				Correll James
BF0044	BF12				Correll James
BF0045	BF13				Correll James
BF0046	BF14				Correll James
BF0047	BF15				Correll James
BF0048	BF16				Correll James
BF0049	BF17				Correll James
BF0050	BF18				Correll James
BF0051	BF19				Correll James
BF0052	BF20				Correll James
BF0053	BF21				Correll James
BF0054	BF22				Correll James
BF0055	BF23				Correll James
BF0056	BF24				Correll James
BF0057	BF27				Correll James
BF0058	BF29				Correll James
BF0059	BF31				Correll James
BF0060	BF32				Correll James
BF0061	BF35				Correll James
BF0062	BF36				Correll James
BF0063	BF37				Correll James
BF0064	BF38				Correll James
BF0065	BF39				Correll James
BF0066	BF40				Correll James
BF0067	BF41				Correll James
BF0068	BF46				Correll James
BF0069	BF47				Correll James
BF0070	BF48				Correll James
BF0071	BF49				Correll James
BF0072	BF50				Correll James
BF0073				Kassankogno Abalo Itolou	Kassankogno Abalo Itolou
BF0074				Kassankogno Abalo Itolou	Kassankogno Abalo Itolou
BF0075				Kassankogno Abalo Itolou	Kassankogno Abalo Itolou
BF0076				Kassankogno Abalo Itolou	Kassankogno Abalo Itolou
BF0077				Kassankogno Abalo Itolou	Kassankogno Abalo Itolou
BF0078				Kassankogno Abalo Itolou	Kassankogno Abalo Itolou
BF0079				Kassankogno Abalo Itolou	Kassankogno Abalo Itolou
BF0080				Kassankogno Abalo Itolou	Kassankogno Abalo Itolou
BF0081				Kassankogno Abalo Itolou	Kassankogno Abalo Itolou
BF0082				Kassankogno Abalo Itolou	Kassankogno Abalo Itolou
BF0083				Kassankogno Abalo Itolou	Kassankogno Abalo Itolou
BF0084				Kassankogno Abalo Itolou	Kassankogno Abalo Itolou
BF0085				Kassankogno Abalo Itolou	Kassankogno Abalo Itolou
BF0086				Kassankogno Abalo Itolou	Kassankogno Abalo Itolou
BF0087				Kassankogno Abalo Itolou	Kassankogno Abalo Itolou
BF0088				Kassankogno Abalo Itolou	Kassankogno Abalo Itolou
BF0089				Kassankogno Abalo Itolou	Kassankogno Abalo Itolou
BF0090				Kassankogno Abalo Itolou	Kassankogno Abalo Itolou
BF0091				Kassankogno Abalo Itolou	Kassankogno Abalo Itolou
BF0092				Kassankogno Abalo Itolou	Kassankogno Abalo Itolou
BF0093				Kassankogno Abalo Itolou	Kassankogno Abalo Itolou
BF0094				Kassankogno Abalo Itolou	Kassankogno Abalo Itolou
BF0095				Kassankogno Abalo Itolou	Kassankogno Abalo Itolou
BF0096				Kassankogno Abalo Itolou	Kassankogno Abalo Itolou
BF0097				Kassankogno Abalo Itolou	Kassankogno Abalo Itolou
BF0098				Kassankogno Abalo Itolou	Kassankogno Abalo Itolou
BF0099				Kassankogno Abalo Itolou	Kassankogno Abalo Itolou
BF0100				Kassankogno Abalo Itolou	Kassankogno Abalo Itolou
BF0101				Kassankogno Abalo Itolou	Kassankogno Abalo Itolou
BF0102				Kassankogno Abalo Itolou	Kassankogno Abalo Itolou
BF0103				Kassankogno Abalo Itolou	Kassankogno Abalo Itolou
BF0104				Kassankogno Abalo Itolou	Kassankogno Abalo Itolou
BF0105				Kassankogno Abalo Itolou	Kassankogno Abalo Itolou
BF0106				Kassankogno Abalo Itolou	Kassankogno Abalo Itolou
BF0107				Kassankogno Abalo Itolou	Kassankogno Abalo Itolou
BF0108				Kassankogno Abalo Itolou	Kassankogno Abalo Itolou
BF0109				Kassankogno Abalo Itolou	Kassankogno Abalo Itolou
BF0110				Kassankogno Abalo Itolou	Kassankogno Abalo Itolou
BF0111				Kassankogno Abalo Itolou	Kassankogno Abalo Itolou
BF0112				Kassankogno Abalo Itolou	Kassankogno Abalo Itolou
BF0113				Kassankogno Abalo Itolou	Kassankogno Abalo Itolou
BF0114				Kassankogno Abalo Itolou	Kassankogno Abalo Itolou
BF0115				Kassankogno Abalo Itolou	Kassankogno Abalo Itolou
BF0116				Kassankogno Abalo Itolou	Kassankogno Abalo Itolou
BF0117				Kassankogno Abalo Itolou	Kassankogno Abalo Itolou
BF0118				Kassankogno Abalo Itolou	Kassankogno Abalo Itolou
BF0119				Kassankogno Abalo Itolou	Kassankogno Abalo Itolou
BF0120				Kassankogno Abalo Itolou	Kassankogno Abalo Itolou
BF0121				Kassankogno Abalo Itolou	Kassankogno Abalo Itolou
BF0122				Kassankogno Abalo Itolou	Kassankogno Abalo Itolou
BF0123				Kassankogno Abalo Itolou	Kassankogno Abalo Itolou
BF0124				Kassankogno Abalo Itolou	Kassankogno Abalo Itolou
BF0125				Kassankogno Abalo Itolou	Kassankogno Abalo Itolou
BF0126				Kassankogno Abalo Itolou	Kassankogno Abalo Itolou
BF0127				Kassankogno Abalo Itolou	Kassankogno Abalo Itolou
BF0128				Kassankogno Abalo Itolou	Kassankogno Abalo Itolou
BF0129				Kassankogno Abalo Itolou	Kassankogno Abalo Itolou
BF0130				Kassankogno Abalo Itolou	Kassankogno Abalo Itolou
BF0131				Kassankogno Abalo Itolou	Kassankogno Abalo Itolou
BF0132				Kassankogno Abalo Itolou	Kassankogno Abalo Itolou
BF0133				Kassankogno Abalo Itolou	Kassankogno Abalo Itolou
BF0134				Kassankogno Abalo Itolou	Kassankogno Abalo Itolou
BF0135				Kassankogno Abalo Itolou	Kassankogno Abalo Itolou
BF0136				Kassankogno Abalo Itolou	Kassankogno Abalo Itolou
BF0137				Kassankogno Abalo Itolou	Kassankogno Abalo Itolou
BF0138				Kassankogno Abalo Itolou	Kassankogno Abalo Itolou
BF0139				Kassankogno Abalo Itolou	Kassankogno Abalo Itolou
BF0140				Kassankogno Abalo Itolou	Kassankogno Abalo Itolou
BF0141				Kassankogno Abalo Itolou	Kassankogno Abalo Itolou
BF0142				Kassankogno Abalo Itolou	Kassankogno Abalo Itolou
BF0143				Kassankogno Abalo Itolou	Kassankogno Abalo Itolou
BF0144				Kassankogno Abalo Itolou	Kassankogno Abalo Itolou
BF0145				Kassankogno Abalo Itolou	Kassankogno Abalo Itolou
BF0146				Kassankogno Abalo Itolou	Kassankogno Abalo Itolou
BF0147				Kassankogno Abalo Itolou	Kassankogno Abalo Itolou
BF0148				Kassankogno Abalo Itolou	Kassankogno Abalo Itolou
BF0149				Kassankogno Abalo Itolou	Kassankogno Abalo Itolou
BF0150				Kassankogno Abalo Itolou	Kassankogno Abalo Itolou
BF0151				Kassankogno Abalo Itolou	Kassankogno Abalo Itolou
BF0152				Kassankogno Abalo Itolou	Kassankogno Abalo Itolou
BF0153				Kassankogno Abalo Itolou	Kassankogno Abalo Itolou
BF0154				Kassankogno Abalo Itolou	Kassankogno Abalo Itolou
BF0155				Kassankogno Abalo Itolou	Kassankogno Abalo Itolou
BF0156				Kassankogno Abalo Itolou	Kassankogno Abalo Itolou
BF0157				Kassankogno Abalo Itolou	Kassankogno Abalo Itolou
BF0158				Kassankogno Abalo Itolou	Kassankogno Abalo Itolou
BF0159				Kassankogno Abalo Itolou	Kassankogno Abalo Itolou
BF0160				Kassankogno Abalo Itolou	Kassankogno Abalo Itolou
BF0161				Kassankogno Abalo Itolou	Kassankogno Abalo Itolou
BF0162				Kassankogno Abalo Itolou	Kassankogno Abalo Itolou
BF0163				Kassankogno Abalo Itolou	Kassankogno Abalo Itolou
BF0164				Kassankogno Abalo Itolou	Kassankogno Abalo Itolou
BF0165				Kassankogno Abalo Itolou	Kassankogno Abalo Itolou
BF0166				Kassankogno Abalo Itolou	Kassankogno Abalo Itolou
BF0167				Kassankogno Abalo Itolou	Kassankogno Abalo Itolou
BF0168				Kassankogno Abalo Itolou	Kassankogno Abalo Itolou
BF0169				Kassankogno Abalo Itolou	Kassankogno Abalo Itolou
BF0170				Kassankogno Abalo Itolou	Kassankogno Abalo Itolou
BF0171				Kassankogno Abalo Itolou	Kassankogno Abalo Itolou
BF0172				Kassankogno Abalo Itolou	Kassankogno Abalo Itolou
BF0173				Kassankogno Abalo Itolou	Kassankogno Abalo Itolou
BF0174				Kassankogno Abalo Itolou	Kassankogno Abalo Itolou
BF0175				Kassankogno Abalo Itolou	Kassankogno Abalo Itolou
BF0176				Kassankogno Abalo Itolou	Kassankogno Abalo Itolou
BF0177				Kassankogno Abalo Itolou	Kassankogno Abalo Itolou
BF0178				Kassankogno Abalo Itolou	Kassankogno Abalo Itolou
BF0179				Kassankogno Abalo Itolou	Kassankogno Abalo Itolou
BF0180				Kassankogno Abalo Itolou	Kassankogno Abalo Itolou
BF0181				Kassankogno Abalo Itolou	Kassankogno Abalo Itolou
BF0182				Kassankogno Abalo Itolou	Kassankogno Abalo Itolou
BF0183				Kassankogno Abalo Itolou	Kassankogno Abalo Itolou
BF0184				Kassankogno Abalo Itolou	Kassankogno Abalo Itolou
BF0185				Kassankogno Abalo Itolou	Kassankogno Abalo Itolou
BF0186				Kassankogno Abalo Itolou	Kassankogno Abalo Itolou
BF0187				Kassankogno Abalo Itolou	Kassankogno Abalo Itolou
BF0188				Kassankogno Abalo Itolou	Kassankogno Abalo Itolou
BF0189				Kassankogno Abalo Itolou	Kassankogno Abalo Itolou
BF0190				Kassankogno Abalo Itolou	Kassankogno Abalo Itolou
BF0191				Kassankogno Abalo Itolou	Kassankogno Abalo Itolou
BF0192				Kassankogno Abalo Itolou	Kassankogno Abalo Itolou
BF0193				Kassankogno Abalo Itolou	Kassankogno Abalo Itolou
BF0194				Kassankogno Abalo Itolou	Kassankogno Abalo Itolou
BF0195				Kassankogno Abalo Itolou	Kassankogno Abalo Itolou
BF0196				Kassankogno Abalo Itolou	Kassankogno Abalo Itolou
BF0197				Kassankogno Abalo Itolou	Kassankogno Abalo Itolou
BF0198				Kassankogno Abalo Itolou	Kassankogno Abalo Itolou
BF0199				Kassankogno Abalo Itolou	Kassankogno Abalo Itolou
BF0200				Kassankogno Abalo Itolou	Kassankogno Abalo Itolou
BF0201				Kassankogno Abalo Itolou	Kassankogno Abalo Itolou
BF0202				Kassankogno Abalo Itolou	Kassankogno Abalo Itolou
BF0203				Kassankogno Abalo Itolou	Kassankogno Abalo Itolou
BF0204				Kassankogno Abalo Itolou	Kassankogno Abalo Itolou
BF0205				Kassankogno Abalo Itolou	Kassankogno Abalo Itolou
BF0206				Kassankogno Abalo Itolou	Kassankogno Abalo Itolou
BF0207				Kassankogno Abalo Itolou	Kassankogno Abalo Itolou
BF0208				Kassankogno Abalo Itolou	Kassankogno Abalo Itolou
BF0209				Kassankogno Abalo Itolou	Kassankogno Abalo Itolou
BF0210				Kassankogno Abalo Itolou	Kassankogno Abalo Itolou
BF0211				Kassankogno Abalo Itolou	Kassankogno Abalo Itolou
BF0212				Kassankogno Abalo Itolou	Kassankogno Abalo Itolou
BF0213				Kassankogno Abalo Itolou	Kassankogno Abalo Itolou
BF0215				Kassankogno Abalo Itolou	Kassankogno Abalo Itolou
BF0216				Kassankogno Abalo Itolou	Kassankogno Abalo Itolou
BF0217				Kassankogno Abalo Itolou	Kassankogno Abalo Itolou
BF0218				Kassankogno Abalo Itolou	Kassankogno Abalo Itolou
BF0219				Kassankogno Abalo Itolou	Kassankogno Abalo Itolou
BF0220				Kassankogno Abalo Itolou	Kassankogno Abalo Itolou
BF0221				Kassankogno Abalo Itolou	Kassankogno Abalo Itolou
BF0222				Kassankogno Abalo Itolou	Kassankogno Abalo Itolou
BF0223				Kassankogno Abalo Itolou	Kassankogno Abalo Itolou
BF0224				Kassankogno Abalo Itolou	Kassankogno Abalo Itolou
BF0225				Kassankogno Abalo Itolou	Kassankogno Abalo Itolou
BF0226				Kassankogno Abalo Itolou	Kassankogno Abalo Itolou
BF0227				Kassankogno Abalo Itolou	Kassankogno Abalo Itolou
BF0228				Kassankogno Abalo Itolou	Kassankogno Abalo Itolou
BF0229				Kassankogno Abalo Itolou	Kassankogno Abalo Itolou
BF0230				Kassankogno Abalo Itolou	Kassankogno Abalo Itolou
BF0231				Kassankogno Abalo Itolou	Kassankogno Abalo Itolou
BF0232				Kassankogno Abalo Itolou	Kassankogno Abalo Itolou
BF0233				Kassankogno Abalo Itolou	Kassankogno Abalo Itolou
BF0234				Kassankogno Abalo Itolou	Kassankogno Abalo Itolou
BF0235				Kassankogno Abalo Itolou	Kassankogno Abalo Itolou
BF0236				Kassankogno Abalo Itolou	Kassankogno Abalo Itolou
BF0237				Kassankogno Abalo Itolou	Kassankogno Abalo Itolou
BF0238				Kassankogno Abalo Itolou	Kassankogno Abalo Itolou
BF0239				Kassankogno Abalo Itolou	Kassankogno Abalo Itolou
BF0240				Kassankogno Abalo Itolou	Kassankogno Abalo Itolou
BF0241				Kassankogno Abalo Itolou	Kassankogno Abalo Itolou
BF0242				Kassankogno Abalo Itolou	Kassankogno Abalo Itolou
BF0243				Kassankogno Abalo Itolou	Kassankogno Abalo Itolou
BF0244				Kassankogno Abalo Itolou	Kassankogno Abalo Itolou
BF0245				Kassankogno Abalo Itolou	Kassankogno Abalo Itolou
BF0246				Kassankogno Abalo Itolou	Kassankogno Abalo Itolou
BF0247				Kassankogno Abalo Itolou	Kassankogno Abalo Itolou
BF0248				Kassankogno Abalo Itolou	Kassankogno Abalo Itolou
BF0249				Kassankogno Abalo Itolou	Kassankogno Abalo Itolou
BF0250				Kassankogno Abalo Itolou	Kassankogno Abalo Itolou
BF0251				Kassankogno Abalo Itolou	Kassankogno Abalo Itolou
BF0252				Kassankogno Abalo Itolou	Kassankogno Abalo Itolou
BF0253				Kassankogno Abalo Itolou	Kassankogno Abalo Itolou
BF0254				Kassankogno Abalo Itolou	Kassankogno Abalo Itolou
BF0255				Kassankogno Abalo Itolou	Kassankogno Abalo Itolou
BF0256				Kassankogno Abalo Itolou	Kassankogno Abalo Itolou
BF0257				Kassankogno Abalo Itolou	Kassankogno Abalo Itolou
BF0258				Kassankogno Abalo Itolou	Kassankogno Abalo Itolou
BF0259				Kassankogno Abalo Itolou	Kassankogno Abalo Itolou
BF0260				Kassankogno Abalo Itolou	Kassankogno Abalo Itolou
BF0261				Kassankogno Abalo Itolou	Kassankogno Abalo Itolou
BF0262				Kassankogno Abalo Itolou	Kassankogno Abalo Itolou
BF0263				Kassankogno Abalo Itolou	Kassankogno Abalo Itolou
BF0264				Kassankogno Abalo Itolou	Kassankogno Abalo Itolou
BF0265				Kassankogno Abalo Itolou	Kassankogno Abalo Itolou
BF0266				Kassankogno Abalo Itolou	Kassankogno Abalo Itolou
BF0267				Kassankogno Abalo Itolou	Kassankogno Abalo Itolou
BF0268				Kassankogno Abalo Itolou	Kassankogno Abalo Itolou
BF0269				Kassankogno Abalo Itolou	Kassankogno Abalo Itolou
BF0270				Kassankogno Abalo Itolou	Kassankogno Abalo Itolou
BF0271				Kassankogno Abalo Itolou	Kassankogno Abalo Itolou
BF0272				Kassankogno Abalo Itolou	Kassankogno Abalo Itolou
BF0273				Kassankogno Abalo Itolou	Kassankogno Abalo Itolou
BF0274				Kassankogno Abalo Itolou	Kassankogno Abalo Itolou
BF0275				Kassankogno Abalo Itolou	Kassankogno Abalo Itolou
BF0276				Kassankogno Abalo Itolou	Kassankogno Abalo Itolou
BF0277				Kassankogno Abalo Itolou	Kassankogno Abalo Itolou
BF0278				Kassankogno Abalo Itolou	Kassankogno Abalo Itolou
BF0279				Kassankogno Abalo Itolou	Kassankogno Abalo Itolou
BF0281				Kassankogno Abalo Itolou	Kassankogno Abalo Itolou
BG0001	PO7790
BG0002	PO10390
BG0003	PO13390
BG0004	PO13591
BG0005	PO13691
BG0006	PO2288
BG0007	PO3789
BG0008	PO7990
BG0009	PO11590
BG0010	PO2088
BG0011	PO2888
BG0012	PO5190
BG0013	PO5290
BG0014	PO5490
BG0015	PO6990
BG0016	PO7190
BG0017	PO7290
BG0018	PO13991
BG0020	PO28492
BG0021	PO28592
BG0022	PO26392
BG0023	PO14991
BG0024	PO29192
BG0025	PO29292
BG0026	PO29492
BM0001
BM0002
BN0001			BE1
BN0002			BE2
BN0003			BE3
BN0004			BE4
BN0005			BE5
BN0006			BE6
BN0007			BE7
BN0008			BE8
BN0009			BE9
BN0010			BE10
BN0011			BE11
BN0012				Milazzo Joelle	Silue Drissa
BN0013				Milazzo Joelle	Silue Drissa
BN0014				Milazzo Joelle	Silue Drissa
BN0015				Milazzo Joelle	Silue Drissa
BN0016				Milazzo Joelle	Silue Drissa
BN0017				Milazzo Joelle	Silue Drissa
BN0018				Milazzo Joelle	Silue Drissa
BN0019				Milazzo Joelle	Silue Drissa
BN0020				Milazzo Joelle	Silue Drissa
BN0021				Milazzo Joelle	Silue Drissa
BN0022				Milazzo Joelle	Silue Drissa
BN0023				Milazzo Joelle	Silue Drissa
BN0024				Milazzo Joelle	Silue Drissa
BN0025				Milazzo Joelle	Silue Drissa
BN0026				Milazzo Joelle	Silue Drissa
BN0027				Milazzo Joelle	Silue Drissa
BN0028				Milazzo Joelle	Silue Drissa
BN0029				Milazzo Joelle	Silue Drissa
BN0030				Milazzo Joelle	Silue Drissa
BN0031				Milazzo Joelle	Silue Drissa
BN0032				Milazzo Joelle	Silue Drissa
BN0033				Milazzo Joelle	Silue Drissa
BN0034				Milazzo Joelle	Silue Drissa
BN0035					Silue Drissa
BN0036					Silue Drissa
BN0037					Silue Drissa
BN0038					Silue Drissa
BN0039					Silue Drissa
BN0040					Silue Drissa
BN0041					Silue Drissa
BN0042					Silue Drissa
BN0043					Silue Drissa
BN0044					Silue Drissa
BN0045					Silue Drissa
BN0046					Silue Drissa
BN0047					Silue Drissa
BN0048					Silue Drissa
BN0049					Silue Drissa
BN0050					Silue Drissa
BN0051					Silue Drissa
BN0052					Silue Drissa
BN0053					Silue Drissa
BN0054					Silue Drissa
BN0055					Silue Drissa
BN0056					Silue Drissa
BN0057					Silue Drissa
BN0058					Silue Drissa
BN0059					Silue Drissa
BN0060					Silue Drissa
BN0061					Silue Drissa
BN0062					Silue Drissa
BN0063					Silue Drissa
BN0064					Silue Drissa
BN0065					Silue Drissa
BN0066					Silue Drissa
BN0067					Silue Drissa
BN0068					Silue Drissa
BN0069					Silue Drissa
BN0070					Silue Drissa
BN0071					Silue Drissa
BN0072					Silue Drissa
BN0073					Silue Drissa
BN0074					Silue Drissa
BN0075					Silue Drissa
BN0076					Silue Drissa
BN0077					Silue Drissa
BN0078					Silue Drissa
BN0079					Silue Drissa
BN0080					Silue Drissa
BN0081					Silue Drissa
BN0082					Silue Drissa
BN0083					Silue Drissa
BN0084					Silue Drissa
BN0085					Silue Drissa
BN0086					Silue Drissa
BN0087					Silue Drissa
BN0088					Silue Drissa
BN0089					Silue Drissa
BN0090					Silue Drissa
BN0091					Silue Drissa
BN0092					Silue Drissa
BN0093					Silue Drissa
BN0094					Silue Drissa
BN0095					Silue Drissa
BN0096					Silue Drissa
BN0097					Silue Drissa
BN0098					Silue Drissa
BN0099					Silue Drissa
BN0100					Silue Drissa
BN0101					Silue Drissa
BN0102					Silue Drissa
BN0103					Silue Drissa
BN0104					Silue Drissa
BN0105					Silue Drissa
BN0106					Silue Drissa
BN0107					Silue Drissa
BN0108					Silue Drissa
BN0109					Silue Drissa
BN0110					Silue Drissa
BN0111					Silue Drissa
BN0112					Silue Drissa
BN0113					Silue Drissa
BN0114					Silue Drissa
BN0115					Silue Drissa
BN0116					Silue Drissa
BN0117					Silue Drissa
BN0118					Silue Drissa
BN0119					Silue Drissa
BN0120					Silue Drissa
BN0121					Silue Drissa
BN0122					Silue Drissa
BN0123					Silue Drissa
BN0124					Silue Drissa
BN0125					Silue Drissa
BN0126					Silue Drissa
BN0127					Silue Drissa
BN0128					Silue Drissa
BN0129					Silue Drissa
BN0130					Silue Drissa
BN0131					Silue Drissa
BN0132					Silue Drissa
BN0133					Silue Drissa
BN0134					Silue Drissa
BN0135					Silue Drissa
BN0136					Silue Drissa
BN0137					Silue Drissa
BN0138					Silue Drissa
BN0139					Silue Drissa
BN0140					Silue Drissa
BN0141					Silue Drissa
BN0142					Silue Drissa
BN0143					Silue Drissa
BN0144					Silue Drissa
BN0145					Silue Drissa
BN0146					Silue Drissa
BN0147					Silue Drissa
BN0148					Silue Drissa
BN0149					Silue Drissa
BN0150					Silue Drissa
BN0151					Silue Drissa
BN0152					Silue Drissa
BN0153					Silue Drissa
BN0154					Silue Drissa
BN0155					Silue Drissa
BN0156					Silue Drissa
BN0157					Silue Drissa
BN0158					Silue Drissa
BN0159					Silue Drissa
BN0160					Silue Drissa
BN0161					Silue Drissa
BN0162					Silue Drissa
BN0163					Silue Drissa
BN0164					Silue Drissa
BN0165					Silue Drissa
BN0166					Silue Drissa
BN0167					Silue Drissa
BN0168					Silue Drissa
BN0169					Silue Drissa
BN0170					Silue Drissa
BN0171					Silue Drissa
BN0172					Silue Drissa
BN0173					Silue Drissa
BN0174					Silue Drissa
BN0175					Silue Drissa
BN0176					Silue Drissa
BN0177					Silue Drissa
BN0178					Silue Drissa
BN0179					Silue Drissa
BN0180					Silue Drissa
BN0181					Silue Drissa
BN0182					Silue Drissa
BN0183					Silue Drissa
BN0184					Silue Drissa
BN0185					Silue Drissa
BN0186					Silue Drissa
BN0187					Silue Drissa
BN0188					Silue Drissa
BN0189					Silue Drissa
BN0190					Silue Drissa
BN0191					Silue Drissa
BN0192					Silue Drissa
BN0193					Silue Drissa
BN0194					Silue Drissa
BN0195					Silue Drissa
BN0196					Silue Drissa
BN0197					Silue Drissa
BN0198					Silue Drissa
BN0199					Silue Drissa
BN0200					Silue Drissa
BN0201					Silue Drissa
BN0202					Silue Drissa
BN0203					Silue Drissa
BN0204					Silue Drissa
BN0205					Silue Drissa
BN0206					Silue Drissa
BN0207					Silue Drissa
BN0208					Silue Drissa
BN0209					Silue Drissa
BN0210					Silue Drissa
BN0211					Silue Drissa
BN0212					Silue Drissa
BN0213					Silue Drissa
BN0214					Silue Drissa
BN0215					Silue Drissa
BN0216					Silue Drissa
BN0217					Silue Drissa
BN0218					Silue Drissa
BN0219					Silue Drissa
BN0220					Silue Drissa
BN0221					Silue Drissa
BN0222					Silue Drissa
BN0223					Silue Drissa
BN0224					Silue Drissa
BN0225					Silue Drissa
BN0226					Silue Drissa
BN0227					Silue Drissa
BN0228					Silue Drissa
BN0229					Silue Drissa
BN0230					Silue Drissa
BN0231					Silue Drissa
BN0232					Silue Drissa
BN0233					Silue Drissa
BN0234					Silue Drissa
BN0235					Silue Drissa
BN0236					Silue Drissa
BN0237					Silue Drissa
BN0238					Silue Drissa
BN0239					Silue Drissa
BN0240					Silue Drissa
BN0241					Silue Drissa
BN0242					Silue Drissa
BN0243					Silue Drissa
BN0244					Silue Drissa
BN0245					Silue Drissa
BN0246					Silue Drissa
BN0247					Silue Drissa
BN0248					Silue Drissa
BN0249					Silue Drissa
BN0250					Silue Drissa
BN0251					Silue Drissa
BN0252					Silue Drissa
BN0253					Silue Drissa
BN0254					Silue Drissa
BN0255					Silue Drissa
BN0256					Silue Drissa
BN0257					Silue Drissa
BN0258					Silue Drissa
BN0259					Silue Drissa
BN0260					Silue Drissa
BN0261					Silue Drissa
BN0262					Silue Drissa
BN0263					Silue Drissa
BN0264					Silue Drissa
BN0265					Silue Drissa
BN0266					Silue Drissa
BN0267					Silue Drissa
BN0268					Silue Drissa
BN0269					Silue Drissa
BN0270					Silue Drissa
BN0271					Silue Drissa
BN0272					Silue Drissa
BN0273					Silue Drissa
BN0274					Silue Drissa
BN0275					Silue Drissa
BN0276					Silue Drissa
BN0277					Silue Drissa
BN0278					Silue Drissa
BN0279					Silue Drissa
BN0280					Silue Drissa
BN0281					Silue Drissa
BN0282					Silue Drissa
BN0283					Silue Drissa
BN0284					Silue Drissa
BN0285					Silue Drissa
BN0286					Silue Drissa
BN0287					Silue Drissa
BN0288					Silue Drissa
BN0289					Silue Drissa
BN0290					Silue Drissa
BN0291					Silue Drissa
BN0292					Silue Drissa
BN0293					Silue Drissa
BN0294					Silue Drissa
BN0295					Silue Drissa
BN0296					Silue Drissa
BN0297					Silue Drissa
BN0298					Silue Drissa
BN0299					Silue Drissa
BN0300					Silue Drissa
BN0301					Silue Drissa
BN0302					Silue Drissa
BN0303					Silue Drissa
BN0304	BN0658				Silue Drissa
BN0305	BN0659				Silue Drissa
BN0306	BN0660				Silue Drissa
BN0307	BN0661				Silue Drissa
BN0308	BN0662				Silue Drissa
BN0309	BN0663				Silue Drissa
BN0310	BN0664				Silue Drissa
BN0311	BN0665				Silue Drissa
BN0312	BN0696				Silue Drissa
BN0313	BN0697				Silue Drissa
BN0314	BN0698				Silue Drissa
BN0315	BN0699				Silue Drissa
BN0316	BN0700				Silue Drissa
BN0317	BN0701				Silue Drissa
BN0318	BN0702				Silue Drissa
BN0319	BN0703				Silue Drissa
BN0320	BN0704				Silue Drissa
BN0321	BN0705				Silue Drissa
BN0322	BN0706				Silue Drissa
BN0323	BN0713				Silue Drissa
BN0324	BN0714				Silue Drissa
BN0325	BN0715				Silue Drissa
BN0326	BN0716				Silue Drissa
BN0327	BN0717				Silue Drissa
BN0328	BN0718				Silue Drissa
BN0329	BN0719				Silue Drissa
BN0330	BN0720				Silue Drissa
BN0331	BN0721				Silue Drissa
BN0332	BN0728				Silue Drissa
BN0333	BN0729				Silue Drissa
BN0334	BN0730				Silue Drissa
BN0335	BN0731				Silue Drissa
BN0336	BN0732				Silue Drissa
BN0337	BN0733				Silue Drissa
BN0338	BN0734				Silue Drissa
BN0339	BN0735				Silue Drissa
BN0340	BN0736				Silue Drissa
BN0341	BN0829				Silue Drissa
BN0342	BN0830				Silue Drissa
BN0343	BN0831				Silue Drissa
BN0344	BN0832				Silue Drissa
BN0345	BN0833				Silue Drissa
BN0346	BN0834				Silue Drissa
BN0347	BN0835				Silue Drissa
BN0348	BN0836				Silue Drissa
BN0349	BN0851				Silue Drissa
BN0350	BN0852				Silue Drissa
BN0351	BN0853				Silue Drissa
BN0352	BN0854				Silue Drissa
BN0353	BN0855				Silue Drissa
BN0354	BN0856				Silue Drissa
BN0355	BN0857				Silue Drissa
BN0356	BN0858				Silue Drissa
BN0357	BN0859				Silue Drissa
BN0358	BN0860				Silue Drissa
BN0359	BN0864				Silue Drissa
BN0360	BN0865				Silue Drissa
BN0361	BN0866				Silue Drissa
BN0362	BN0867				Silue Drissa
BN0363	BN0870				Silue Drissa
BN0364	BN0871				Silue Drissa
BN0365	BN0872				Silue Drissa
BN0366	BN0889				Silue Drissa
BN0367	BN0890				Silue Drissa
BN0368	BN0891				Silue Drissa
BN0369	BN0892				Silue Drissa
BN0370	BN0893				Silue Drissa
BN0371	BN0894				Silue Drissa
BN0372	BN0023			Georges Louisiane Jean	Silue Drissa
BN0373	BN0024			Georges Louisiane Jean	Silue Drissa
BN0374	BN0025			Georges Louisiane Jean	Silue Drissa
BN0375	BN0026			Georges Louisiane Jean	Silue Drissa
BN0376	BN0027			Georges Louisiane Jean	Silue Drissa
BN0377	BN0029			Georges Louisiane Jean	Silue Drissa
BN0378	BN0030			Georges Louisiane Jean	Silue Drissa
BN0379	BN0031			Georges Louisiane Jean	Silue Drissa
BN0380	BN0032			Georges Louisiane Jean	Silue Drissa
BN0381	BN0033			Georges Louisiane Jean	Silue Drissa
BN0382	BN0034			Georges Louisiane Jean	Silue Drissa
BN0383	BN0246			Afolabi Toyin-Symphorien-Fantodji Murielle-Jean	Silue Drissa
BN0384	BN0456				Silue Drissa
BN0385	BN0457				Silue Drissa
BN0386	BN0672			Roukyath Symphorien	Silue Drissa
BN0387	BN0673			Roukyath Symphorien	Silue Drissa
BN0388	BN0674			Roukyath Symphorien	Silue Drissa
BN0389	BN0675			Roukyath Symphorien	Silue Drissa
BN0390	BN0676			Roukyath Symphorien	Silue Drissa
BN0391	BN0677			Roukyath Symphorien	Silue Drissa
BN0392	BN0684			Roukyath Symphorien	Silue Drissa
BN0393	BN0685			Roukyath Symphorien	Silue Drissa
BN0394	BN0686			Roukyath Symphorien	Silue Drissa
BN0395	BN0687			Roukyath Symphorien	Silue Drissa
BN0396	BN0688			Roukyath Symphorien	Silue Drissa
BN0397	BN0689			Roukyath Symphorien	Silue Drissa
BN0398	BN0740			Roukyath Symphorien	Silue Drissa
BN0399	BN0741			Roukyath Symphorien	Silue Drissa
BN0400	BN0742			Roukyath Symphorien	Silue Drissa
BN0401	BN0774			Roukyath Symphorien	Silue Drissa
BN0402	BN0775			Roukyath Symphorien	Silue Drissa
BN0403	BN0776			Roukyath Symphorien	Silue Drissa
BN0404	BN0788			Roukyath Symphorien	Silue Drissa
BN0405	BN0789			Roukyath Symphorien	Silue Drissa
BN0406	BN0790			Roukyath Symphorien	Silue Drissa
BN0407	BN0817			Roukyath Symphorien	Silue Drissa
BN0408	BN0818			Roukyath Symphorien	Silue Drissa
BN0409	BN0949			Afolabi Toyin-Symphorien-Fantodji Murielle-Jean	Silue Drissa
BN0410	BN0962			Afolabi Toyin-Symphorien-Fantodji Murielle-Jean	Silue Drissa
BN0411	BN0969			Afolabi Toyin-Symphorien-Fantodji Murielle-Jean	Silue Drissa
BN0412	BN0989			Afolabi Toyin-Symphorien-Fantodji Murielle-Jean	Silue Drissa
BN0413	BN0992			Afolabi Toyin-Symphorien-Fantodji Murielle-Jean	Silue Drissa
BN0414	BN0993			Afolabi Toyin-Symphorien-Fantodji Murielle-Jean	Silue Drissa
BN0415	BN0994			Afolabi Toyin-Symphorien-Fantodji Murielle-Jean	Silue Drissa
BN0416	BN0995			Afolabi Toyin-Symphorien-Fantodji Murielle-Jean	Silue Drissa
BN0417	BN0996			Afolabi Toyin-Symphorien-Fantodji Murielle-Jean	Silue Drissa
BN0418	BN1047			Afolabi Toyin-Symphorien-Fantodji Murielle-Jean	Silue Drissa
BN0419	BN1085			Afolabi Toyin-Symphorien-Fantodji Murielle-Jean	Silue Drissa
BN0420	BN1103			Symphorien-Fantodji Murielle	Silue Drissa
BN0421	BN1102			Symphorien-Fantodji Murielle	Silue Drissa
BN0422	BN1103			Symphorien-Fantodji Murielle	Silue Drissa
BN0423	BN1104			Symphorien-Fantodji Murielle	Silue Drissa
BN0424	BN1105			Symphorien-Fantodji Murielle	Silue Drissa
BN0425	BN1106			Symphorien-Fantodji Murielle	Silue Drissa
BN0426	BN1107			Symphorien-Fantodji Murielle	Silue Drissa
BN0427	BN1109			Symphorien-Fantodji Murielle	Silue Drissa
BN0428	BN1110			Symphorien-Fantodji Murielle	Silue Drissa
BN0429	BN1111			Symphorien-Fantodji Murielle	Silue Drissa
BN0430	BN1112			Symphorien-Fantodji Murielle	Silue Drissa
BN0431	BN1113			Symphorien-Fantodji Murielle	Silue Drissa
BN0432	BN1114			Symphorien-Fantodji Murielle	Silue Drissa
BN0433	BN1115			Symphorien-Fantodji Murielle	Silue Drissa
BN0434	BN1116			Symphorien-Fantodji Murielle	Silue Drissa
BN0435	BN1117			Symphorien-Fantodji Murielle	Silue Drissa
BN0436	BN1118			Symphorien-Fantodji Murielle	Silue Drissa
BN0437	BN1119			Symphorien-Fantodji Murielle	Silue Drissa
BN0438	BN1120			Symphorien-Fantodji Murielle	Silue Drissa
BN0439	BN1121			Symphorien-Fantodji Murielle	Silue Drissa
BN9000	R1BN		BN500
BR0001	BRE1
BR0002	BRE2
BR0003
BR0004
BR0005	BRE5
BR0006	BRE6
BR0007
BR0008
BR0009
BR0010
BR0011
BR0012
BR0013
BR0014
BR0015
BR0016
BR0017
BR0018
BR0019
BR0020
BR0021
BR0022
BR0023
BR0024
BR0025
BR0026
BR0027
BR0028
BR0029
BR0030
BR0031
BR0032
BR0033
BR0034
BR0035
BR0036
BR0037
BR0038
BR0039
BR0040
BR0041
BR0042
BR0043
BR0044
BR0045
BR0046
BR0047
BR0048
BR0049
BR0050
BR0051
BR0052
BR0053
BR0054
BR0056
BR0057
BR0058
BR0059
BR0060
BR0061
BR0062
BR0063
BR0064
BR0065
BR0066
BR0067
BR0068
BR0069	ECJ5P88
BR0070
BR0071
BR0072
BR0073
BR0074
BR0075
BR0076
BR0077
BR0078
BR0079
BR0080	G157	Kmetz N°22			Valent Barbara
BR0081	T5	Kmetz N°05			Valent Barbara
BR0082	T7	Kmetz N°14			Valent Barbara
BR0083	T9	Kmetz N°3			Valent Barbara
BR0084	G156	No2PyD'			Valent Barbara
BR0085	L90R6				Veillet Stanislas
BR0086	BR3			Kato Hajime	Lebrun Marc Henri
BR0087	BR8			Kato Hajime	Lebrun Marc Henri
BR0088	BR52			Kato Hajime	Lebrun Marc Henri
BR0089	BR13			Kato Hajime	Lebrun Marc Henri
BR0090	BR15			Kato Hajime	Lebrun Marc Henri
BR0091	BR28			Kato Hajime	Lebrun Marc Henri
BR0092	BR29			Kato Hajime	Lebrun Marc Henri
BR0093	BR38			Kato Hajime	Lebrun Marc Henri
BR0094	BZ-24-2				Levy Mory
BR0095	BZ-24-2				Levy Mory
BR0096	Brezil1
BR0097	Brezil2
BR0098	CNA-3				Prabhu Anne Sitarama
BR0099	CNA-14				Prabhu Anne Sitarama
BR0100	CNA-24				Prabhu Anne Sitarama
BR0101	CNA-33				Prabhu Anne Sitarama
BR0102	CNA-34				Prabhu Anne Sitarama
BR0103	CNA-45				Prabhu Anne Sitarama
BR0104	CNA-76				Prabhu Anne Sitarama
BR0105	CNA-96				Prabhu Anne Sitarama
BR0106	CNA-410				Prabhu Anne Sitarama
BR0107	CNA-418				Prabhu Anne Sitarama
BR0108	CNA-419				Prabhu Anne Sitarama
BR0109	CNA-442				Prabhu Anne Sitarama
BR0110	CNA452				Prabhu Anne Sitarama
BR0111	CNA493				Prabhu Anne Sitarama
BR0112	CNA-495				Prabhu Anne Sitarama
BR0113	CNA-497				Prabhu Anne Sitarama
BR0114	CNA-513				Prabhu Anne Sitarama
BR0115	CNA-518				Prabhu Anne Sitarama
BR0116	CNA-525				Prabhu Anne Sitarama
BR0117	CNA530				Prabhu Anne Sitarama
BR0118	CNA-536				Prabhu Anne Sitarama
BR0119	CNA-537				Prabhu Anne Sitarama
BR0120
BR0121
BR0122
BR0123	PR01-95				Urashima Alfredo
BR0124	Br81				Urashima Alfredo
BR0125	Mutant
BR0126					Corsi de Filippi Marta Cristina
BR0127					Corsi de Filippi Marta Cristina
BR0128					Corsi de Filippi Marta Cristina
BR0129					Corsi de Filippi Marta Cristina
BR0130					Corsi de Filippi Marta Cristina
BR0131					Corsi de Filippi Marta Cristina
BR0132					Corsi de Filippi Marta Cristina
BR0133					Corsi de Filippi Marta Cristina
BR0134					Corsi de Filippi Marta Cristina
BR0135					Corsi de Filippi Marta Cristina
BR0136					Corsi de Filippi Marta Cristina
BR0137					Corsi de Filippi Marta Cristina
BR0138					Corsi de Filippi Marta Cristina
BR0139					Corsi de Filippi Marta Cristina
BR0140					Corsi de Filippi Marta Cristina
BR0141					Corsi de Filippi Marta Cristina
BR0142					Corsi de Filippi Marta Cristina
BR0143					Corsi de Filippi Marta Cristina
BR0144					Corsi de Filippi Marta Cristina
BR0145					Corsi de Filippi Marta Cristina
BR0146					Corsi de Filippi Marta Cristina
BR0147					Corsi de Filippi Marta Cristina
BR0148					Corsi de Filippi Marta Cristina
BR0149					Corsi de Filippi Marta Cristina
BR0150					Corsi de Filippi Marta Cristina
BR0151					Corsi de Filippi Marta Cristina
BR0152					Corsi de Filippi Marta Cristina
BR0153					Corsi de Filippi Marta Cristina
BR0154					Corsi de Filippi Marta Cristina
BR0155					Corsi de Filippi Marta Cristina
BR0156					Corsi de Filippi Marta Cristina
BR0157					Corsi de Filippi Marta Cristina
BR0158					Corsi de Filippi Marta Cristina
BR0159					Corsi de Filippi Marta Cristina
BR0160					Corsi de Filippi Marta Cristina
BR0161					Corsi de Filippi Marta Cristina
BR0162					Corsi de Filippi Marta Cristina
BR0163					Corsi de Filippi Marta Cristina
BR0164					Corsi de Filippi Marta Cristina
BR0165					Corsi de Filippi Marta Cristina
BR0166					Corsi de Filippi Marta Cristina
BR0167					Corsi de Filippi Marta Cristina
BR0168					Corsi de Filippi Marta Cristina
BR0169					Corsi de Filippi Marta Cristina
BR0170					Corsi de Filippi Marta Cristina
BR0171					Corsi de Filippi Marta Cristina
BR0172					Corsi de Filippi Marta Cristina
BR0173					Corsi de Filippi Marta Cristina
BR0174					Corsi de Filippi Marta Cristina
BR0175					Corsi de Filippi Marta Cristina
BR0176					Corsi de Filippi Marta Cristina
BR0177					Corsi de Filippi Marta Cristina
BR0178					Corsi de Filippi Marta Cristina
BR0179					Corsi de Filippi Marta Cristina
BR0180					Corsi de Filippi Marta Cristina
BR0181					Corsi de Filippi Marta Cristina
BR0182					Corsi de Filippi Marta Cristina
BR0183					Corsi de Filippi Marta Cristina
BR0184					Corsi de Filippi Marta Cristina
BR0185					Corsi de Filippi Marta Cristina
BR0186					Corsi de Filippi Marta Cristina
BR0187					Corsi de Filippi Marta Cristina
BR0188					Corsi de Filippi Marta Cristina
BR0189					Corsi de Filippi Marta Cristina
BR0190					Corsi de Filippi Marta Cristina
BR0191					Corsi de Filippi Marta Cristina
BR0192					Corsi de Filippi Marta Cristina
BR0193					Corsi de Filippi Marta Cristina
BR0194					Corsi de Filippi Marta Cristina
BR0195					Corsi de Filippi Marta Cristina
BR0196					Corsi de Filippi Marta Cristina
BR0197					Corsi de Filippi Marta Cristina
BR0198					Corsi de Filippi Marta Cristina
BR0199					Corsi de Filippi Marta Cristina
BR0200					Corsi de Filippi Marta Cristina
BR0201					Corsi de Filippi Marta Cristina
BR0202					Corsi de Filippi Marta Cristina
BR0203					Corsi de Filippi Marta Cristina
BR0204					Corsi de Filippi Marta Cristina
BR0205					Corsi de Filippi Marta Cristina
BR0206					Corsi de Filippi Marta Cristina
BR0207					Corsi de Filippi Marta Cristina
BR0208					Corsi de Filippi Marta Cristina
BR0209					Corsi de Filippi Marta Cristina
BR0210					Corsi de Filippi Marta Cristina
BR0211					Corsi de Filippi Marta Cristina
BR0212					Corsi de Filippi Marta Cristina
BR0213					Corsi de Filippi Marta Cristina
BR0214					Corsi de Filippi Marta Cristina
BR0215					Corsi de Filippi Marta Cristina
BR0216					Corsi de Filippi Marta Cristina
BR0217					Corsi de Filippi Marta Cristina
BR0218					Corsi de Filippi Marta Cristina
BR0219					Corsi de Filippi Marta Cristina
BR0220					Corsi de Filippi Marta Cristina
BR0221					Corsi de Filippi Marta Cristina
BR0222					Corsi de Filippi Marta Cristina
BR0223					Corsi de Filippi Marta Cristina
BR0224					Corsi de Filippi Marta Cristina
BR0225					Corsi de Filippi Marta Cristina
BR0226					Corsi de Filippi Marta Cristina
BR0227					Corsi de Filippi Marta Cristina
BR0228					Corsi de Filippi Marta Cristina
BR0229					Corsi de Filippi Marta Cristina
BR0230					Corsi de Filippi Marta Cristina
BR0231					Corsi de Filippi Marta Cristina
BR0232					Corsi de Filippi Marta Cristina
BR0233					Corsi de Filippi Marta Cristina
BR0234					Corsi de Filippi Marta Cristina
BR0235					Corsi de Filippi Marta Cristina
BR0236					Corsi de Filippi Marta Cristina
BR0237					Corsi de Filippi Marta Cristina
BR0238					Corsi de Filippi Marta Cristina
BR0239					Corsi de Filippi Marta Cristina
BR0240					Corsi de Filippi Marta Cristina
BR0241					Corsi de Filippi Marta Cristina
BR0242					Corsi de Filippi Marta Cristina
BR0243					Corsi de Filippi Marta Cristina
BR0244					Corsi de Filippi Marta Cristina
BR0245					Corsi de Filippi Marta Cristina
BR0246					Corsi de Filippi Marta Cristina
BR0247					Corsi de Filippi Marta Cristina
BR0248					Corsi de Filippi Marta Cristina
BR0249					Corsi de Filippi Marta Cristina
BR0250					Corsi de Filippi Marta Cristina
BR0251					Corsi de Filippi Marta Cristina
BR0252					Corsi de Filippi Marta Cristina
BR0253					Corsi de Filippi Marta Cristina
BR0254					Corsi de Filippi Marta Cristina
BR0255					Corsi de Filippi Marta Cristina
BR0256					Corsi de Filippi Marta Cristina
BR0257					Corsi de Filippi Marta Cristina
BR0258					Corsi de Filippi Marta Cristina
BR0259					Corsi de Filippi Marta Cristina
BR0260					Corsi de Filippi Marta Cristina
BR0261					Corsi de Filippi Marta Cristina
BR0262					Corsi de Filippi Marta Cristina
BR0263					Corsi de Filippi Marta Cristina
BR0264					Corsi de Filippi Marta Cristina
BR0265					Corsi de Filippi Marta Cristina
BR0266					Corsi de Filippi Marta Cristina
BR0267					Corsi de Filippi Marta Cristina
BR0268					Corsi de Filippi Marta Cristina
BR0269					Corsi de Filippi Marta Cristina
BR0270					Corsi de Filippi Marta Cristina
BR0271					Corsi de Filippi Marta Cristina
BR0272					Corsi de Filippi Marta Cristina
BR0273					Corsi de Filippi Marta Cristina
BR0274					Corsi de Filippi Marta Cristina
BR0275					Corsi de Filippi Marta Cristina
BR0276					Corsi de Filippi Marta Cristina
BR0277					Corsi de Filippi Marta Cristina
BR0278					Corsi de Filippi Marta Cristina
BR0279					Corsi de Filippi Marta Cristina
BR0280					Corsi de Filippi Marta Cristina
BR0281					Corsi de Filippi Marta Cristina
BR0282					Corsi de Filippi Marta Cristina
BR0283					Corsi de Filippi Marta Cristina
BR0284					Corsi de Filippi Marta Cristina
BR0285					Corsi de Filippi Marta Cristina
BR0286					Corsi de Filippi Marta Cristina
BR0287					Corsi de Filippi Marta Cristina
BR0288					Corsi de Filippi Marta Cristina
BR0289					Corsi de Filippi Marta Cristina
BR0290					Corsi de Filippi Marta Cristina
BR0291					Corsi de Filippi Marta Cristina
BR0292					Corsi de Filippi Marta Cristina
BR0293					Corsi de Filippi Marta Cristina
BR0294					Corsi de Filippi Marta Cristina
BR0295					Corsi de Filippi Marta Cristina
BR0296					Corsi de Filippi Marta Cristina
BR0297					Corsi de Filippi Marta Cristina
BR0298					Corsi de Filippi Marta Cristina
BR0299					Corsi de Filippi Marta Cristina
BR0300	402		AG0031		Pedraza Maria Virginia
BR0301	403				Pedraza Maria Virginia
BR0302	407				Pedraza Maria Virginia
BR0303	408				Pedraza Maria Virginia
BR0304	409		AG0032		Pedraza Maria Virginia
BR0305	410				Pedraza Maria Virginia
BR0306	416				Pedraza Maria Virginia
BR0307	417				Pedraza Maria Virginia
BR0308	420				Pedraza Maria Virginia
BR0309	421				Pedraza Maria Virginia
BR0310	449				Pedraza Maria Virginia
BR0311	492				Pedraza Maria Virginia
BR0312	493				Pedraza Maria Virginia
BR9000	RS6BR		BR500
CD0001	DAN		CI1	Notteghem Jean Loup
CD0002	TPbouaké		CI2	Notteghem Jean Loup
CD0003	JayaBouaké		CI3	Notteghem Jean Loup
CD0004	Man		CI4	Notteghem Jean Loup
CD0013			CI13	Notteghem Jean Loup
CD0014			CI14	Notteghem Jean Loup
CD0015			CI15	Notteghem Jean Loup
CD0016			CI16	Notteghem Jean Loup
CD0017			CI17	Notteghem Jean Loup
CD0018			CI18	Notteghem Jean Loup
CD0019			CI19	Notteghem Jean Loup
CD0021			CI21	Notteghem Jean Loup
CD0022			CI22	Notteghem Jean Loup
CD0023			CI23	Notteghem Jean Loup
CD0024			CI24	Notteghem Jean Loup
CD0025			CI25	Notteghem Jean Loup
CD0026			CI26	Notteghem Jean Loup
CD0027			CI27	Notteghem Jean Loup
CD0040			CI40	Notteghem Jean Loup
CD0041			CI41	Notteghem Jean Loup
CD0042			CI42	Notteghem Jean Loup
CD0043			CI43	Notteghem Jean Loup
CD0044			CI44	Notteghem Jean Loup
CD0045			CI45	Notteghem Jean Loup
CD0046			CI46	Notteghem Jean Loup
CD0047			CI47	Notteghem Jean Loup
CD0048			CI48	Notteghem Jean Loup
CD0049			CI49	Notteghem Jean Loup
CD0050			CI50	Notteghem Jean Loup
CD0051			CI51	Notteghem Jean Loup
CD0052			CI52	Notteghem Jean Loup
CD0053			CI53	Notteghem Jean Loup
CD0054			CI54	Notteghem Jean Loup
CD0055			CI55	Notteghem Jean Loup
CD0056			CI56	Notteghem Jean Loup
CD0058			CI58	Notteghem Jean Loup
CD0059			CI59	Notteghem Jean Loup
CD0060			CI60	Notteghem Jean Loup
CD0061			CI61	Notteghem Jean Loup
CD0062			CI62	Notteghem Jean Loup
CD0063			CI63	Notteghem Jean Loup
CD0064			CI64	Notteghem Jean Loup
CD0065			CI65	Notteghem Jean Loup
CD0066			CI66	Notteghem Jean Loup
CD0067			CI67	Notteghem Jean Loup
CD0068			CI68	Notteghem Jean Loup
CD0069			CI69	Notteghem Jean Loup
CD0069-2			CI69-2	Vales Michel
CD0071-1			CI71-1	Notteghem Jean Loup
CD0073-1			CI73-1	Notteghem Jean Loup
CD0074			CI74	Notteghem Jean Loup
CD0080			CI80	Notteghem Jean Loup
CD0082			CI82	Notteghem Jean Loup
CD0084			CI84	Notteghem Jean Loup
CD0085			CI85	Notteghem Jean Loup
CD0086			CI86	Notteghem Jean Loup
CD0087			CI87	Notteghem Jean Loup
CD0088			CI88	Notteghem Jean Loup
CD0089			CI89	Notteghem Jean Loup
CD0091			CI91	Notteghem Jean Loup
CD0092			CI92	Notteghem Jean Loup
CD0095			CI95	Notteghem Jean Loup
CD0096			CI96	Notteghem Jean Loup
CD0097			CI97	Notteghem Jean Loup
CD0100			CI100
CD0101			CI101
CD0102			CI102
CD0103			CI103
CD0104			CI104
CD0105			CI105
CD0106			CI106
CD0107			CI107
CD0108			CI108
CD0109			CI109
CD0110			CI110
CD0111			CI111
CD0112			CI112
CD0113			CI113
CD0114			CI114
CD0115			CI115
CD0116			CI116
CD0117			CI117
CD0118			CI118
CD0119			CI119
CD0120			CI120
CD0121			CI121
CD0122			CI122
CD0123			CI123
CD0124			CI124
CD0125			CI125	Notteghem Jean Loup
CD0126			CI126
CD0127			CI127
CD0128			CI128
CD0129			CI129
CD0130			CI130
CD0131			CI131
CD0132			CI132
CD0133			CI133
CD0134			CI134
CD0135			CI135
CD0136			CI136
CD0137			CI137
CD0138			CI138
CD0139			CI139
CD0140			CI140
CD0141			CI141
CD0142
CD0143
CD0144
CD0145
CD0146
CD0147
CD0148
CD0149
CD0150
CD0151
CD0152
CD0153
CD0154
CD0155
CD0156
CD0157
CD0158
CD0159
CD0160
CD0161
CD0162
CD0163
CD0164
CD0165
CD0166
CD0167
CD0168
CD0169			CI169	Notteghem Jean Loup
CD0170
CD0171	KA17
CD0172
CD0173
CD0174
CD0175
CD0176
CD0177	O219
CD0178
CD0179
CD0180
CD0181				Poisson Christian	Poisson Christian
CD0182				Notteghem Jean Loup
CD0183				Notteghem Jean Loup
CD0184				Bouet Alphonse	Bouet Alphonse
CD0185				Bouet Alphonse	Bouet Alphonse
CD0186				Bouet Alphonse	Bouet Alphonse
CD0187				Bouet Alphonse	Bouet Alphonse
CD0188				Bouet Alphonse	Bouet Alphonse
CD0189				Bouet Alphonse	Bouet Alphonse
CD0190				Bouet Alphonse	Bouet Alphonse
CD0191				Bouet Alphonse	Bouet Alphonse
CD0192				Bouet Alphonse	Bouet Alphonse
CD0193				Bouet Alphonse	Bouet Alphonse
CD0194				Bouet Alphonse	Bouet Alphonse
CD0195				Bouet Alphonse	Bouet Alphonse
CD0196				Bouet Alphonse	Bouet Alphonse
CD0197				Bouet Alphonse	Bouet Alphonse
CD0198				Bouet Alphonse	Bouet Alphonse
CD0199				Bouet Alphonse	Bouet Alphonse
CD0200				Bouet Alphonse	Bouet Alphonse
CD0201				Bouet Alphonse	Bouet Alphonse
CD0202				Bouet Alphonse	Bouet Alphonse
CD0203				Bouet Alphonse	Bouet Alphonse
CD0204				Bouet Alphonse	Bouet Alphonse
CD0205				Bouet Alphonse	Bouet Alphonse
CD0206				Bouet Alphonse	Bouet Alphonse
CD0207				Bouet Alphonse	Bouet Alphonse
CD0208				Bouet Alphonse	Bouet Alphonse
CD0209				Bouet Alphonse	Bouet Alphonse
CD0210				Bouet Alphonse	Bouet Alphonse
CD0211	CI0002			Awande S-Bleou	Drissa Silue
CD0212	CI0003			Awande S-Bleou	Drissa Silue
CD0213	CI0004			Awande S-Bleou	Drissa Silue
CD0214	CI0005			Awande S-Bleou	Drissa Silue
CD0215	CI0006			Awande S-Bleou	Drissa Silue
CD0216	CI0007			Awande S-Bleou	Drissa Silue
CD0217	CI0008			Awande S-Bleou	Drissa Silue
CD0218	CI0009			Awande S-Bleou	Drissa Silue
CD0219	CI0010			Awande S-Bleou	Drissa Silue
CD0220	CI0011			Awande S-Bleou	Drissa Silue
CD0221	CI0012			Awande S-Bleou	Drissa Silue
CD0222	CI0013			Awande S-Mensah Y	Drissa Silue
CD0223	CI0014			Awande S-Mensah Y	Drissa Silue
CD0224	CI0015			Awande S-Mensah Y	Drissa Silue
CD0225	CI0016			Awande S-Mensah Y	Drissa Silue
CD0226	CI0017			Awande S-Mensah Y	Drissa Silue
CD0227	CI0018			Awande S-Mensah Y	Drissa Silue
CD0228	CI0019			Awande S-Bleou	Drissa Silue
CD0229	CI0020			Awande S-Bleou	Drissa Silue
CD0230	CI0021			Awande S-Mensah Y	Drissa Silue
CD0231	CI0022			Awande S-Mensah Y	Drissa Silue
CD0232	CI0023			Awande S-Mensah Y	Drissa Silue
CD0233	CI0024			Awande S-Mensah Y	Drissa Silue
CD0234	CI0025			Awande S-Mensah Y	Drissa Silue
CD0235	CI0026			Awande S-Mensah Y	Drissa Silue
CD0236	CI0027			Awande S-Bleou	Drissa Silue
CD0237	CI0028			Awande S-Bleou	Drissa Silue
CD0238	CI0029			Awande S-Mensah Y	Drissa Silue
CD0239	CI0030			Awande S-Mensah Y	Drissa Silue
CD0240	CI0031			Awande S-Bleou	Drissa Silue
CD0241	CI0032			Awande S-Bleou	Drissa Silue
CD0242	CI0033			Awande S-Mensah Y	Drissa Silue
CD0243	CI0034			Awande S-Mensah Y	Drissa Silue
CD0244	CI0035			Awande S-Bleou	Drissa Silue
CD0245	CI0036			Awande S-Bleou	Drissa Silue
CD0246	CI0037			Awande S-Bleou	Drissa Silue
CD0247	CI0038			Awande S-Bleou	Drissa Silue
CD0248	CI0039			Awande S-Bleou	Drissa Silue
CD0249	CI0040			Awande S-Bleou	Drissa Silue
CD0250	CI0042			Awande S-Mensah Y	Drissa Silue
CD0251	CI0043			Awande S-Mensah Y	Drissa Silue
CD0252	CI0044			Awande S-Bleou	Drissa Silue
CD0253	CI0045			Awande S-Bleou	Drissa Silue
CD0254	CI0046			Awande S-Bleou	Drissa Silue
CD0255	CI0047			Awande S-Bleou	Drissa Silue
CD0256	CI0048			Awande S-Bleou	Drissa Silue
CD0257	CI0049			Awande S-Bleou	Drissa Silue
CD0258	CI0050			Awande S-Mensah Y	Drissa Silue
CD0259	CI0051			Awande S-Mensah Y	Drissa Silue
CD0260	CI0052			Awande S-Bleou	Drissa Silue
CD0261	CI0053			Awande S-Bleou	Drissa Silue
CD0262	CI0054			Awande S-Bleou	Drissa Silue
CD0263	CI0055			Awande S-Bleou	Drissa Silue
CD0264	CI0056			Awande S-Bleou	Drissa Silue
CD0265	CI0057			Awande S-Bleou	Drissa Silue
CD0266			CI266
CD0267	CI0058			Awande S-Mensah Y	Drissa Silue
CD0268	CI0059			Awande S-Mensah Y	Drissa Silue
CD0269	CI0060			Awande S-Bleou	Drissa Silue
CD0270			CI270
CD0271	CI0061			Awande S-Bleou	Drissa Silue
CD0272	CI0062			Awande S-Bleou	Drissa Silue
CD0273	CI0064			Awande S-Bleou	Drissa Silue
CD0274	CI0065			Awande S-Bleou	Drissa Silue
CD0275	CI0066			Awande S-Bleou	Drissa Silue
CD0276	CI0067			Awande S-Bleou	Drissa Silue
CD0277	CI0068			Awande S-Bleou	Drissa Silue
CD0278	CI0069			Awande S-Bleou	Drissa Silue
CD0279			CI279	Notteghem Jean Loup
CD0280	CI0070			Awande S-Bleou	Drissa Silue
CD0281	CI0071			Awande S-Bleou	Drissa Silue
CD0282	CI0072			Awande S-Bleou	Drissa Silue
CD0283	CI0073			Awande S-Bleou	Drissa Silue
CD0284	CI0074			Awande S-Bleou	Drissa Silue
CD0285	CI0075			Awande S-Bleou	Drissa Silue
CD0286	CI0076			Awande S-Bleou	Drissa Silue
CD0287	CI0077			Awande S-Bleou	Drissa Silue
CD0288	CI0078			Awande S-Bleou	Drissa Silue
CD0289	CI0079			Awande S-Mensah Y	Drissa Silue
CD0290	CI0080			Awande S-Mensah Y	Drissa Silue
CD0291	CI0081			Awande S-Bleou	Drissa Silue
CD0292	CI0082			Awande S-Bleou	Drissa Silue
CD0293	CI0083			Awande S-Bleou	Drissa Silue
CD0294	CI0084			Awande S-Bleou	Drissa Silue
CD0295	CI0085			Awande S-Bleou	Drissa Silue
CD9000			CD500
CD9001	RS1CD		CD501
CD9002	RS3CD		CD502
CD9003	RS4CD		CD503
CD9004	RS5CD		CD504
CD9005	R16		CD505
CD9006	R816		CD506
CD9007	R817		CD507
CD9008	R822		CD508
CD9009	R824		CD509
CH0001		CH 104-3
CH0002		CH 40-1	CH11
CH0003
CH0004
CH0005
CH0006
CH0007
CH0008
CH0009
CH0010
CH0011		CH 40-1	CH2
CH0012		90-1
CH0013		90-3
CH0014		90-14
CH0015		90-20
CH0016		90-29
CH0017		90-55
CH0018		90-56
CH0019		90-61
CH0020		90-67
CH0021		90-74
CH0022		90-95
CH0023		90-109
CH0024		90-111
CH0025		90-123
CH0026		90-129
CH0027		90-119
CH0028		90-83
CH0029		90-284
CH0030		90-395
CH0031		91-1		Ling Zhong Zhuan	Ling Zhong Zhuan
CH0032		91-2		Ling Zhong Zhuan	Ling Zhong Zhuan
CH0033		91-3		Ling Zhong Zhuan	Ling Zhong Zhuan
CH0034		91-4		Ling Zhong Zhuan	Ling Zhong Zhuan
CH0035		91-59		Ling Zhong Zhuan	Ling Zhong Zhuan
CH0036		91-61		Ling Zhong Zhuan	Ling Zhong Zhuan
CH0037		91-63		Ling Zhong Zhuan	Ling Zhong Zhuan
CH0038		91-64		Ling Zhong Zhuan	Ling Zhong Zhuan
CH0039		91-97		Ling Zhong Zhuan	Ling Zhong Zhuan
CH0040		91-98		Ling Zhong Zhuan	Ling Zhong Zhuan
CH0041				Liu Erming	Liu Erming
CH0042				Liu Erming	Liu Erming
CH0043				Liu Erming	Liu Erming
CH0044				Liu Erming	Liu Erming
CH0045				Liu Erming	Liu Erming
CH0046				Liu Erming	Liu Erming
CH0047				Liu Erming	Liu Erming
CH0048				Liu Erming	Liu Erming
CH0049				Liu Erming	Liu Erming
CH0050				Liu Erming	Liu Erming
CH0051
CH0052
CH0053
CH0054
CH0055
CH0056
CH0057
CH0058
CH0059
CH0060
CH0061
CH0062
CH0063
CH0064	SC-97	90-34-1		Levy Mory	Levy Mory
CH0065	ZJ-34	10-9-1		Levy Mory	Levy Mory
CH0066				Poisson Christian
CH0067				Poisson Christian
CH0068				Poisson Christian
CH0069				Poisson Christian
CH0070				Poisson Christian
CH0071				Poisson Christian
CH0072				Poisson Christian
CH0073				Poisson Christian
CH0074	QI-17-1	GZ-8-1			Shen Ying
CH0075	GD-72	91-85a			Shen Ying
CH0076	SC-5	11			Levy Mory
CH0077	YN-2				Shen Ying
CH0078	YN-5				Shen Ying
CH0079	YN-6				Shen Ying
CH0080	YN-7				Shen Ying
CH0081	YN-8				Shen Ying
CH0082	YN-9				Shen Ying
CH0083	YN-10				Shen Ying
CH0084	YN-11				Shen Ying
CH0085	YN-16	YN-41			Shen Ying
CH0086	QI-17-2	GZ-8-2			Shen Ying
CH0087	QI-18	GZ-16			Shen Ying
CH0090	PRC-6				Shen Ying
CH0092	PRC-9	83-38			Shen Ying
CH0093	PRC-10				Shen Ying
CH0097	PRC-26	87-63			Shen Ying
CH0102	ZJ-7	90-9-1			Shen Ying
CH0103	ZJ-8	90-10-1			Shen Ying
CH0104	ZJ-9	1-1-1			Shen Ying
CH0105	ZJ-10	1-2-1			Shen Ying
CH0106	ZJ-11	5-1			Shen Ying
CH0107	ZJ-12	6-2-1			Shen Ying
CH0108	ZJ-13	6-2-2			Shen Ying
CH0109	ZJ-15				Shen Ying
CH0110	ZJ-16	7-3-2			Shen Ying
CH0111	ZJ-18	8-3-2			Shen Ying
CH0112	ZJ-19	8-5-2			Shen Ying
CH0113	ZJ-20	11-1-1			Shen Ying
CH0114	ZJ-21	11-6-2			Shen Ying
CH0115	ZJ-22	9-1			Shen Ying
CH0116	ZJ-23	9-3-2			Shen Ying
CH0117	ZJ-24	9-6			Shen Ying
CH0118	ZJ-25	9-13-2			Shen Ying
CH0119	ZJ-27	9-20-1			Shen Ying
CH0120	ZJ-28	9-24-2			Shen Ying
CH0121	ZJ-29	9-26-1			Shen Ying
CH0122	ZJ-30	9-26-2			Shen Ying
CH0123	ZJ-32	10-3-1			Shen Ying
CH0124	ZJ-33	10-3-2			Shen Ying
CH0125	ZJ-34	10-9-1			Shen Ying
CH0126	ZJ-36	10-2			Shen Ying
CH0127	ZJ-37	87			Shen Ying
CH0128	ZJ-38	1297			Shen Ying
CH0129	ZJ-40	1301			Shen Ying
CH0130	ZJ-41	4082			Shen Ying
CH0131	ZJ-42	1239			Shen Ying
CH0132	ZJ-43				Shen Ying
CH0133	ZJ-44				Shen Ying
CH0134	ZJ-46				Shen Ying
CH0135	ZJ-47				Shen Ying
CH0136	ZJ-49				Shen Ying
CH0137	FJ-3	95085D			Shen Ying
CH0138	FJ-4	95118A			Shen Ying
CH0139	FJ-6	Wan16			Shen Ying
CH0140	FJ-8	Ce86061			Shen Ying
CH0141	FJ-11	Wan60			Shen Ying
CH0142	FJ-12	87088			Shen Ying
CH0143	FJ-13	95054B			Shen Ying
CH0144	FJ-14	95057C			Shen Ying
CH0145	FJ-17	95097A			Shen Ying
CH0146	FJ-19	Zhong26			Shen Ying
CH0147	FJ-20	78334			Shen Ying
CH0148	FJ-21	95045A			Shen Ying
CH0149	FJ-22	3			Shen Ying
CH0150	FJ-24	Zhong91			Shen Ying
CH0151	FJ-25	Wan91			Shen Ying
CH0152	FJ-26	Wan69			Shen Ying
CH0153	FJ-27	Wan40			Shen Ying
CH0154	FJ-28	Wan85			Shen Ying
CH0155	FJ-29	Zhong8			Shen Ying
CH0156	FJ-30	87024			Shen Ying
CH0157	FJ-31	81278			Shen Ying
CH0158	FJ-32	Zhong76			Shen Ying
CH0159	FJ-33	Yun			Shen Ying
CH0160	FJ-34	36			Shen Ying
CH0161	FJ-35	YunC			Shen Ying
CH0162	FJ-36	81274			Shen Ying
CH0163	FJ-37	Ce86039			Shen Ying
CH0164	FJ-38	Zhong88			Shen Ying
CH0165	FJ-39	Matangwen			Shen Ying
CH0166	FJ-40	95020A			Shen Ying
CH0167	FJ-41	83			Shen Ying
CH0168	FJ-42	Zhong30			Shen Ying
CH0169	FJ-43	Wan5			Shen Ying
CH0170	FJ-44	78044			Shen Ying
CH0171	FJ-45	81221			Shen Ying
CH0172	FJ-48	95069A			Shen Ying
CH0173	FJ-49	Wan41			Shen Ying
CH0174	QI-1				Shen Ying
CH0175	QI-3				Shen Ying
CH0176	QI-8				Shen Ying
CH0177	QI-14				Shen Ying
CH0178	QI-15				Shen Ying
CH0179	GD-1	91-1a
CH0180	GD-2	91-26a
CH0181	GD-4	91-91b
CH0182	GD-61	91-119a
CH0183	HN-36	92-45
CH0184	HN-38	92-71
CH0185	HN-40	92-77
CH0186	HN-41	92-79
CH0187	HN-34	92-18
CH0188	HN-43	92-154
CH0189	HN-44	92-11
CH0190	HN-45	1190801
CH0191	HN-52	1192106
CH0192	HNI-13	Z501
CH0193	HNI-16	HN17
CH0194	HNI-18	HN18
CH0195	HNI-20	HN122
CH0196	HNI-22	HN124
CH0197	JX-7	94-2-3
CH0198	JX-13	94-5-2
CH0199	JX-16	94-6-2
CH0200	JX-18	94-6-4
CH0201	JX-20	94-7-1
CH0202	JX-21	94-7-2
CH0203	JX-23	94-8-2
CH0204	JX-26	94-9-2
CH0205	PRC-1	89-524-2-5
CH0206	PRC-3	88-212
CH0207	PRC-6	87-132-2
CH0208	PRC-10	87-29
CH0209	PRC-12	90-4-1
CH0210	PRC-13	89-95-4
CH0211	PRC-14	87-92-2
CH0212	PRC-20	80-63
CH0213	SX-2b
CH0214	SX-3
CH0215	SX-4
CH0216	SX-5
CH0217	SX-7
CH0218	SX-9
CH0219	SX-11
CH0220	SX-23
CH0221	SC-1	89-381-1
CH0222	SC-3	373-1
CH0223	SC-11	51
CH0224	SC-13	60
CH0225	SC-15	63
CH0226	SC-32	110-2
CH0227	SC-38	121
CH0228	SC-103	92-45-3-1
CH0229	SC-111	92-40-1-1
CH0230	SC-114	92-54-3-2
CH0231	SC-124	92-823-1
CH0232	SC-134	92-851-3
CH0233	SC-163	Chuan-50
CH0234	SC-171	Chuan-61
CH0235	SC-184	Chuan-78
CH0236	SC-194	Chuan-88
CH0237	SC-209	Chuan-107
CH0238	SC-241	Chuan-173
CH0239	SC-260	Chuan-196
CH0240	SC-292	Chuan-231
CH0241	Sha-1
CH0242	Sha-3
CH0243	Sha-4
CH0244	Sha-5
CH0245	Sha-9
CH0246	Sha-12
CH0247	Sha-13
CH0248	Sha-20
CH0249	Sha-22
CH0250	YN-16	YN-41
CH0251	YN-17	YN-37
CH0252	ZJ-2	90-4-1
CH0253	ZJ-3	90-5-1
CH0254	Samp.Dian98-2
CH0255	Samp.Dian98-3
CH0256	Samp.Dian98-5
CH0257	Samp.Dian98-9
CH0258	Samp.Hai98-1
CH0259	SC-116	92-46-1-3
CH0260	PRC-8	82-0835
CH0261	PRC-11	90-1-5
CH0262	BCH-3	89-15-2
CH0263	BCH-8	Jing-80-23-2
CH0264	BCH-13	91-5-2
CH0265	BCH-14	91-18-1
CH0266	BCH-17	Tianjin-4
CH0267	ZJ-61	92-41
CH0268	ZJ-76
CH0269	ZJ-87
CH0270	ZJ-90
CH0271	ZJ-91
CH0272	ZJ-112
CH0273	ZJ-115
CH0274	ZJ-127
CH0275	SX-14
CH0276	ZJ-102
CH0277	SC-164	Chuan-53
CH0278	Samp.SX98-1
CH0279	Samp.SX98-4
CH0280	Samp.SX98-5
CH0281	Samp.SX98-7
CH0282	Samp.SX98-8
CH0283	BCH-11	89-1-6
CH0284	Samp.SX98-3
CH0285		86-37-3
CH0286		86-37-4
CH0287		86-56-2
CH0288		87-21-3
CH0289		87-30-2
CH0290		87-47-1
CH0291		87-69-2
CH0292		87-75-1
CH0293		87-83-4
CH0294		87-120-3
CH0295		89-37-1
CH0296		89-61-1
CH0297		89-63-1
CH0298	Samp.Shen98-1
CH0299	Samp.Shen98-2
CH0300	Samp.Shen98-3
CH0301	Samp.Shen98-4
CH0302	Samp.Shen98-5
CH0303	Q-27	87-29-1
CH0304	95-23-4a	95-23-4a
CH0305	94-84c	94-84c
CH0306	95-8-3c	95-8-3c
CH0307	94-80d	94-80d
CH0308	3514-R-2/2753-R-2	3514-R-2/YL90-90
CH0309	Samp.Gui98-1
CH0310	Samp.Gui98-2
CH0311	Samp.Gui98-3
CH0312	Samp.Gui98-4
CH0313	Samp.Gui98-5
CH0314	Samp.Gui98-6
CH0315	Samp.Gui98-7
CH0316	Samp.Gui98-8
CH0317	Samp.Gui98-9
CH0318	Samp.Gui98-10
CH0319
CH0320
CH0321
CH0322
CH0323
CH0324
CH0325
CH0326
CH0327
CH0328
CH0329
CH0330
CH0331
CH0332
CH0333
CH0334
CH0335
CH0336
CH0337
CH0338
CH0339
CH0340
CH0341
CH0342
CH0343
CH0344
CH0345
CH0346
CH0347
CH0348
CH0349
CH0350
CH0351	Samp.E98-10
CH0352	Samp.Dian-12
CH0353	Samp.Dian-14
CH0354	Samp.E98-1
CH0355	Samp.E98-2
CH0356	Samp.E98-3
CH0357	Samp.E98-4
CH0358	Samp.E98-5
CH0359	Samp.Dian98-13
CH0360	97-1-1a
CH0361	97-2-1a
CH0362	97-2-1b
CH0363	97-2-2a
CH0364	97-2-2b
CH0365	97-2-2c
CH0366	97-4-1a
CH0367	97-5-1a
CH0368	97-5-1b
CH0369	97-5-2a
CH0370	97-5-2b
CH0371	97-5-2c
CH0372	97-6-1a
CH0373	97-6-1b
CH0374	97-6-1c
CH0375	97-9-1a
CH0376	97-9-1b
CH0377	97-9-1c
CH0378	97-9-2a
CH0379	97-9-2b
CH0380	Samp.Xiang98-4
CH0381	Samp.Xiang98-5
CH0382	Samp.Qian98-4
CH0383	Samp.Qian98-7
CH0384	Samp.Qian98-9
CH0385	Samp.Qian98-12
CH0386	Samp.Qian98-13
CH0387	Samp.Qian98-10
CH0388	Samp.Qian98-3
[truncated: 9,624 more rows]
