# Supplementary material for: A PCR, qPCR, and LAMP Toolkit for the Detection of the Wheat Blast Pathogen in Seeds
Source: Plants (Basel). 2020 Feb 21;9(2):277. doi: 10.3390/plants9020277 (PMC7076445; doi:10.3390/plants9020277)
Supplement: Supplementary file 1 [file plants-09-00277-s001.zip › Table S2 revised.xlsx]

## Sheet: Feuil2
Test name	Primer type	BR0032 scaffold	Start fragment	Primer name	Sequence 5'-3'	Size	GC%	Hairpin Tm	Tm homodimer	Tm	Size
C36	forward	15	373000	15_373000_3f	GCTACGCATTTTTATTCATATTTTAAACC	29	27.6	None	None	59.6	147bp
	probe	15	373000	15_373000_5p	GTCTAGACCTAGTAGCTACCTCATGGATTTTGC	33	45.5	34.9	24.2	67.7
	reverse	15	373000	15_373000_4r	GCCGACTCGATACAGATATTC	21	47.6	None	2.7	58.9
C37	forward	15	373000	15_373000_3f	GCTACGCATTTTTATTCATATTTTAAACC	29	27.6	None	None	59.6	140bp
	probe	15	373000	15_373000_5p	GTCTAGACCTAGTAGCTACCTCATGGATTTTGC	33	45.5	34.9	24.2	67.7
	reverse	15	373000	15_373000_1_2A_r	TCGATACAGATATTCGGTTCGTC	23	43.5	32.8	None	60.8
C38	forward	15	373000	15_373000_4f	GATTTTGCTTCTCTCGGTTTGA	22	40.9	None	None	60.2	157bp
	probe	15	373000	15_373000_6p	GGAAGATACTGGAATTAAACAGCTTCGCC	29	44.8	38.6	None	65.6
	reverse	15	373000	15_373000_5r	CTCCTCACTTATCGTCAGTGTAG	23	47.8	42.6	13.5	60.7
C39	forward	15	373000	15_373000_6f	CCGAATATCTGTATCGAGTCGG	22	50	None	18.9	60.9	131bp
	probe	15	373000	15_373000_6p	GGAAGATACTGGAATTAAACAGCTTCGCC	29	44.8	38.6	None	65.6
	reverse	15	373000	15_373000_5r	CTCCTCACTTATCGTCAGTGTAG	23	47.8	42.6	13.5	60.7
C40	forward	15	373000	15_373000_5f	AGTTTAACTAGGAAACAAGCTACG	24	37.5	39.4	22.5	59.8	151bp
	probe	15	373000	15_373000_6p	GGAAGATACTGGAATTAAACAGCTTCGCC	29	44.8	38.6	None	65.6
	reverse	15	373000	15_373000_6r	GATATTCGGTTCGTCAAACCG	21	47.6	67.6	24.5	60.4
C41	forward	15	373000	15_373000_1f	CATTCTCGGTTTTGCATTAAGTCTAGAC	28	39.3	None	15.4	60.9	89bp
	probe	15	373000	15_373000_1_2_p	AGCTACCTCATGGATTTTGCTTCTCTCGG	29	48.3	37	None	66.4
	reverse	15	373000	15_373000_1_2_r	ACTCGATACAGATATTCGGTTCGTC	25	44	32.3	None	60.3
C42	forward	15	373000	15_373000_1f	CATTCTCGGTTTTGCATTAAGTCTAGAC	28	39.3	None	15.4	60.9	93bp
	probe	15	373000	15_373000_1_2_p	AGCTACCTCATGGATTTTGCTTCTCTCGG	29	48.3	37	None	66.4
	reverse	15	373000	15_373000_4r	GCCGACTCGATACAGATATTC	21	47.6	None	2.7	58.9
C44	forward	10	1275750	10_1275750_1f	AGGATGGCGCACCACTG	17	64.7	53.3	13.3	61.5	106bp
	probe	10	1275750	10_1275750_1p	TCGGGAAGAGGCGGGGCG	18	77.8	None	None	68.6
	reverse	10	1275750	10_1275750_3r	CCGCTCAAGTATCTCGGTCTC	21	57.1	36.1	None	61.6
C45	forward	15	720750	15_720750_1f	TCTTTCACTCCTCCGAAAGAC	21	47.6	48.1	14	60.4	102bp
	probe	15	720750	15_720750_1p	TGCCCTCATCAAAACCTGCAGCCAT	25	52	None	11.2	68.8
	reverse	15	720750	15_720750_1r	GTATAGCTGGGTATCTTGGTAGAC	24	45.8	32.5	None	60.6
C47	forward	15	401250	15_401250_1f	ACGCATTCAACAAACTCTTGAT	22	36.4	36.7	None	60.1	187bp
	probe	15	401250	15_401250_1p	CACTAACCAAGCTCATGGTTGCGGGAG	27	55.6	56.6	28.3	69.1
	reverse	15	401250	15_401250_1r	GCCAGTCGTCACATCATATG	20	50	None	None	59.5
C51	forward	15	402250	15_402250_1f	TGTGTGTTAGATGAGAGGCTG	21	47.6	None	None	60.5	111bp
	probe	15	402250	15_402250_1p	CGATGGTTTGGAAGATTTCGAAACAGGTCG	30	46.7	51.2	23.7	67.8
	reverse	15	402250	15_402250_1r	CACTATGGAGGAAATCAACATAAAAAGA	28	32.1	None	None	60.9
C52	forward	15	402250	15_402250_1f	TGTGTGTTAGATGAGAGGCTG	21	47.6	None	None	60.5	186bp
	probe	15	402250	15_402250_1p	CGATGGTTTGGAAGATTTCGAAACAGGTCG	30	46.7	51.2	23.7	67.8
	reverse	15	402250	15_402250_2r	CCCCTTTTTTTGTCGTCGTT	20	45	None	None	60.3
C54	forward	15	402250	15_402250_3f	GTGTGTTAGATGAGAGGCTGTG	22	50	None	None	61.7	114bp
	probe	15	402250	15_402250_1p	CGATGGTTTGGAAGATTTCGAAACAGGTCG	30	46.7	51.2	23.7	67.8
	reverse	15	402250	15_402250_2r	CCCCTTTTTTTGTCGTCGTT	20	45	None	None	60.3
C55	forward	15	426750	15_426750_1f	ATCCTTACAATGTTGTCTTCGATG	24	37.5	42.7	6.2	60.1	114bp
	probe	15	426750	15_426750_1p	ATCGTGCCATCTGACGTCTATGGTGC	26	53.8	42.3	34.1	68.3
	reverse	15	426750	15_426750_1r	GCGCAAATTGTTGCCTCG	18	55.6	55.4	7.1	61.9
C57	forward	15	374250	15_374250_1f	GGGCGAGTTCCAGGTC	16	68.8	None	None	60	102bp
	probe	15	374250	15_374250_1p	TGTCGACACAAGATTATTGTCGAACATGT	29	37.9	60.2	25.1	64.9
	reverse	15	374250	15_374250_1r	CCTCATGATATAAGCCCATACATG	24	41.7	36.4	None	59.6
C59	forward	15	405000	15_405000_1f	ATGATAGGGTTCTGTAGATCTAGAC	25	40	None	7.5	59.5	176bp
	probe	15	405000	15_405000_1p	GCCCTATCCACGAGTGCGTTAGCTTCAAC	29	55.2	52.4	None	70.4
	reverse	15	405000	15_405000_1r	GATATTTATCTCGGATCATCGTGG	24	41.7	None	None	59.7
C61	forward	15	403000	15_403000_1f	CGATGCACTGGATGAAGC	18	55.6	None	None	59.6	180bp
	probe	15	403000	15_403000_1p	GAACAGGAACAGGTCGTCAGTTGCCATTAA	30	46.7	35.1	None	68.4
	reverse	15	403000	15_403000_2r	GGGGGTTAATGGTTTCTGTTTTC	23	43.5	None	None	61
C62	forward	15	403000	15_403000_1f	CGATGCACTGGATGAAGC	18	55.6	None	None	59.6	136bp
	probe	15	403000	15_403000_1p	GAACAGGAACAGGTCGTCAGTTGCCATTAA	30	46.7	35.1	None	68.4
	reverse	15	403000	15_403000_1r	CTTTCATGATTAGTTAGGATGGCA	24	37.5	None	None	59.6
C63	forward	15	517000	15_517000_1f	GAAATAGGGAAACGTATGTGAACAG	25	40	40.9	None	60.9	213bp
	probe	15	517000	15_517000_1p	TAGACTTACCTGGACGCAATACGGTGATCC	30	50	49.9	0.4	68.6
	reverse	15	517000	15_517000_1r	AGCTTCCTTTGGCTCGTTT	19	47.4	33.5	None	60.9
C64	forward	15	584000	15_584000_1f	ATTTCGCCATCAGCGAGA	18	50	70.1	14.7	60.2	203bp
	probe	15	584000	15_584000_1p	AGGTCGTGTTCTTGGCGATCTCGCC	25	60	71.8	35.6	70.4
	reverse	15	584000	15_584000_1r	ACCGACGTTGCCAGTATT	18	50	None	0	60
C65	forward	17	431500	17_431500_1f	CCGGAATTTTGACTTGATGCAA	22	40.9	None	None	61.1	167bp
	probe	17	431500	17_431500_1p	TGGGGTCAGGATGCTTCACTGGGATTAACA	30	50	35.1	15.6	70.4
	reverse	17	431500	17_431500_1r	TCAGGCGTTGCGCAA	15	60	56.5	26.9	60.6
C66	forward	17	431750	17_431750_1f	ATCGTCACCATTACCCTCAC	20	50	None	None	60.2	135bp
	probe	17	431750	17_431750_1p	GAGCTGTAGTAGTACGATCTGGTATCCTCA	30	46.7	31.4	None	65.8
	reverse	17	431750	17_431750_1r	ACCAACATGGGTGGGATC	18	55.6	41.7	22.7	60
C67	forward	17	431750	17_431750_2f	TCCAAGCTGCATCGCG	16	65.5	34.6	2.5	61.3	113bp
	probe	17	431750	17_431750_2p	CATGTTGGTCAAGCTCTTGTGAGTCTAGTC	30	46.7	42.5	11	66.6
	reverse	17	431750	17_431750_2r	CAGGCCGACTAGAGTCG	17	64.7	59.6	26.5	59.5
C68	forward	17	431750	17_431750_3f	TTAATAATCCAGCAATCACTCGC	23	39.1	None	None	60.2	117bp
	probe	17	431750	17_431750_3p	CATCATCCTCGTTGTCCTCATCACCCTCG	29	55.2	None	None	69.5
	reverse	17	431750	17_431750_3r	TACAGCTCTGACGAAGATGG	20	50	33.8	8.6	59.9
C69	forward	17	432250	17_432250_1f	ACAGGTCAACAGGTGAAAAAC	21	42.9	38.7	None	59.9	155bp
	probe	17	432250	17_432250_1p	TGATGGTTGTGGAACCAGATCCCAAAAACA	30	43.3	60	14.2	69.4
	reverse	17	432250	17_432250_1r	GGGCGGCGAGTTCATT	16	62.5	None	19.5	60.8
C71	forward	15	372750	15_372750_3f	GGTTTTGCATTAAGTCTAGACCT	23	39.1	None	24.3	59.4	125bp
	probe	15	372750	15_372750_1p	GACGAACCGAATATCTGTATCGAGTCGGCG	30	53.3	40.6	15.8	69.5
	reverse	15	372750	15_372750_1r	CGAAGCTGTTTAATTCCAGTATCTTC	26	38.5	None	None	60
C72	forward	15	372750	15_372750_1f	CTCGGTTTTGCATTAAGTCTAGAC	24	41.7	None	20.6	60.7	128bp
	probe	15	372750	15_372750_1p	GACGAACCGAATATCTGTATCGAGTCGGCG	30	53.3	40.6	15.8	69.5
	reverse	15	372750	15_372750_1r	CGAAGCTGTTTAATTCCAGTATCTTC	26	38.5	None	None	60
C73	forward	15	372750	15_372750_2f	AATAGTTTAACTAGGAAACAAGCTACG	27	33.3	39.4	22.5	60.4	124bp
	probe	15	372750	15_372750_2p	GAAGATGCTACTTCCCTCTTTCATTCTCGG	30	46.7	40.4	12.4	66.4
	reverse	15	372750	15_372750_2r	AAATCCATGAGGTAGCTACTAGG	23	43.5	36.1	27.4	59.9
C74	forward	17	24750	17_24750_1f	CCAAATACACCAGACCTAGTTCTATAA	27	37	None	None	37	175bp
	probe	17	24750	17_24750_1p	GGCCAAGGGCATGGCTTTGTTGCT	24	58.3	59.4	34.4	70.3
	reverse	17	24750	17_24750_1r	GTTTTGCTGTTGGATGTTTACGAA	24	37.5	None	None	61.7
C75	forward	17	24750	17_24750_2f	CCCAAATACACCAGACCTAGTT	22	45.5	None	None	60.5	176bp
	probe	17	24750	17_24750_1p	GGCCAAGGGCATGGCTTTGTTGCT	24	58.3	59.4	34.4	70.3
	reverse	17	24750	17_24750_1r	GTTTTGCTGTTGGATGTTTACGAA	24	37.5	None	None	61.7
C76	forward	17	186750	17_186750_1f	CTGCGGCTGCAACATTG	17	58.8	54	28.2	60.9	100bp
	probe	17	186750	17_186750_2p	AGCGGCCTTGGGGACAGCAG	20	70	42.5	5.1	69.1
	reverse	17	186750	17_186750_1r	CCCAAGGCTGCTACCCT	17	64.7	None	3	61.9
C77	forward	17	562750	17_562750_2f	CCAGCTTCCCGCACATAAG	19	57.9	42.9	None	61.9	196bp
	probe	17	562750	17_562750_2p	GCAAACGAGCCAACAGATTTGGAAGGTCAC	30	50	42.5	9.3	69.8
	reverse	17	562750	17_562750_2r	ATGGTTCTGAAATAGCTCTGGAG	23	43.5	None	None	60.9
C78	forward	17	562750	17_562750_2f	CCAGCTTCCCGCACATAAG	19	57.9	42.9	None	61.9	209bp
	probe	17	562750	17_562750_2p	GCAAACGAGCCAACAGATTTGGAAGGTCAC	30	50	42.5	9.3	69.8
	reverse	17	562750	17_562750_3r	TGGGAATCCGTCCATGGT	18	55.6	50.5	18.2	61.4
C79	forward	17	562750	17_562750_1f	CGTGGAAGTAAAAGCAAACGA	21	42.9	32.2	None	60.4	147bp
	probe	17	562750	17_562750_1p	GAAGGTCACTTCTAACATACCAGCTGAGGC	30	50	48	19.9	68
	reverse	17	562750	17_562750_1r	CCATGGTTCTGAAATAGCTCTG	22	45.5	None	8.6	59.8
C80	forward	44	105000	44_105000_1f	CCGGGGCCCAATTTTAGG	18	61.1	None	32.6	61.6	87bp
	probe	44	105000	44_105000_1p	CGGAATTCCACGCAAAGGTACGGCTATTAG	30	50	35.4	26.1	68.8
	reverse	44	105000	44_105000_1r	GTGGGCCTTAACAGGCAT	18	55.6	65.3	19.7	60.8
C81	forward	44	105000	44_105000_2f	ATGCCTGTTAAGGCCCAC	18	55.6	65.1	18.6	60.8	132bp
	probe	44	105000	44_105000_2p	TTATCCGGGACGAGTGCGGTACGGAA	26	57.7	68.7	19.4	70.6
	reverse	44	105000	44_105000_2r	TACCGCTGCCTGTAGGAT	18	55.6	37.7	6.6	60.8
C82	forward	44	105000	44_105000_2f	ATGCCTGTTAAGGCCCAC	18	55.6	65.1	18.6	60.8	228bp
	probe	44	105000	44_105000_2p	TTATCCGGGACGAGTGCGGTACGGAA	26	57.7	68.7	19.4	70.6
	reverse	44	105000	44_105000_4r	TRTTGGAGGTAAATCCATGGTAAA	24	37.5	49	18.2	61
C83	forward	44	105000	44_105000_3f	CGTATYTGGGACCGCCTA	18	55.6	None	None	59.9	115bp
	probe	44	105000	44_105000_3p	GGGGCCCAATTTTAGGGYAACGGAATT	27	51.9	67.2	29.3	69.5
	reverse	44	105000	44_105000_3r	TTAACAGGCATTTGGTTGCAG	21	42.9	45	3	60.7
C84	forward	44	105250	44_105250_1f	GCTYAGGAAATTYACGGCA	19	52.6	None	None	61.8	112bp
	probe	44	105250	44_105250_1p	AGGAAGGTRAACGACGCATTRGTTGCAAAA	30	43.3	53.3	0.5	68.8
	reverse	44	105250	44_105250_1r	ACAYYTCGCTGCCCAAAAYTAATA	24	33.3	None	None	60.9
C85	forward	44	105250	44_105250_2f	CTAYYAAYTATATTARTTTTGGGCAGC	27	37	41.5	19.3	61.5	116bp
	probe	44	105250	44_105250_2p	TGGACCATATAAARTCGTTTGCGTAACCGA	30	43.3	39.7	3.7	67.7
	reverse	44	105250	44_105250_2r	GGGARCGYYATTGTAACGTTA	21	47.6	49.2	9	62
C86	forward	44	105250	44_105250_3f	CCATATAAARTCGTTTGCGTAACC	24	41.7	39.7	None	61.2	106bp
	probe	44	105250	44_105250_3p	GTTACAATRRCGYTCCCAAACGGCAATTTT	30	43.3	70.6	34.8	68.8
	reverse	44	105250	44_105250_3r	TTTGGTATTTGTAATACGGTTTTACGTA	28	28.6	51.2	17.7	60.6
C87	forward	44	105250	44_105250_3f	CCATATAAARTCGTTTGCGTAACC	24	41.7	39.7	None	61.2	112bp
	probe	44	105250	44_105250_3p	GTTACAATRRCGYTCCCAAACGGCAATTTT	30	43.3	70.6	34.8	68.8
	reverse	44	105250	44_105250_4r	GYTRTTTTTGGTATTTGTAATACGGT	26	34.6	None	None	61.6
C88	forward	44	108250	44_108250_1f	GCCCGAAATTTGCCTGAAA	19	47.4	None	None	60.4	106bp
	probe	44	108250	44_108250_1p	AGTCCGGACGAGGCCGGTARTAGG	24	62.5	63.3	34.8	69
	reverse	44	108250	44_108250_1r	CGCCCCCGTTCCG	13	84.6	None	None	60
C89	forward	44	108250	44_108250_1f	GCCCGAAATTTGCCTGAAA	19	47.4	None	None	60.4	89bp
	probe	44	108250	44_108250_1p	AGTCCGGACGAGGCCGGTARTAGG	24	62.5	63.3	34.8	69
	reverse	44	108250	44_108250_2r	CGTTGGCGCCTCCG	14	78.6	38.1	35.1	61.3
C90	forward	44	108250	44_108250_3f	CCCGAAATTTGCCTGAAATAGG	22	45.5	None	50.4	60.9	83bp
	probe	44	108250	44_108250_1p	AGTCCGGACGAGGCCGGTARTAGG	24	62.5	63.3	34.8	69
	reverse	44	108250	44_108250_3r	GCGCCTCCGCCTT	13	76.9	54.4	None	59.4
C91	forward	44	108250	44_108250_4f	CGCGGGGGTTAAGGC	15	73.3	None	None	60.9	132bp
	probe	44	108250	44_108250_2p	TCCGGAACGGGGGCGGC	17	82.4	75.7	1.7	69.3
	reverse	44	108250	44_108250_4r	ATTCGTTAAATATATCGTTATTAACGCAAA	30	23.3	53.5	26	60
C92	forward	44	108250	44_108250_5f	AGCCGCGGGGGTTA	14	71.4	43.4	34.9	60.7	135bp
	probe	44	108250	44_108250_2p	TCCGGAACGGGGGCGGC	17	82.4	75.7	1.7	69.3
	reverse	44	108250	44_108250_4r	ATTCGTTAAATATATCGTTATTAACGCAAA	30	23.3	53.5	26	60
C93	forward	44	427750	44_427750_1f	GGTTCCAAACGTCATGAATATGT	23	39.1	36.1	None	60.3	162bp
	probe	44	427750	44_427750_1p	CTCTTCAGTGCGACACCCCACGG	23	65.2	37.4	10.4	70.3
	reverse	44	427750	44_427750_1r	AGCCCTTCATGCTCCTTAC	19	52.6	33.1	None	60.2
C94	forward	44	101750	44_101750_1f	GTGGAGARATCACGTTGCA	19	47.4	None	None	59.4	83bp
	probe	44	101750	44_101750_1p	CGTRATCTCGGAACACGTCGCAGAATCT	28	50	44.9	None	68.1
	reverse	44	101750	44_101750_1r	AACTATYTACGCGGTTGCATA	21	42.9	43.3	18.5	60.4
LAMP No. 1	F3	15	720750	15_720750_F3_1	GATATGCGCCGAAGTTCA
	B3	15	720750	15_720750_B3_1	GGCTAGAATAAGGTAAGAAGGAA
	FIP	15	720750	15_720750_FIP_1	GGAGGAGTGAAAGACAGAAAAAGAATCTCTTTCTCCAACTTTTCAACA
	BIP	15	720750	15_720750_BIP_1	CACGTTCTGCTCTTGCCCTCGCTGGGTATCTTGGTAGAC
LAMP No. 2	F3	44	108250	44_108250_F3_1	GTTAATAACGATATATYTRACGART
	B3	44	108250	44_108250_B3_1	TTATGTAAACGGTRAATRTGTT
	FIP	44	108250	44_108250_FIP_1	YTYTTCCTTYTAAYTTTCCGAYTYAGTTGGGAGTAAATGAAATATTTACG
	BIP	44	108250	44_108250_BIP_1	AARTCCGGAAAAAAGCGCTTTTATRAATRTTTAATARRAGCTCCCAATT
LAMP No. 3	F3	44	108250	44_108250_F3_2	GCGTTAATAACGATATATYTRACG
	B3	44	108250	44_108250_B3_2	TTATGTAAACGGTYAATYTGTT
	FIP	44	108250	44_108250_FIP_2	AYTYTTCCTTYTAAYTTTCCGAYTYGTTGGGAGTAAATGAAATATTTACG
	BIP	44	108250	44_108250_BIP_2	TAAARTCCGGAAAAAAGCGCTTTTARAATRTTTAATARRAGCTCCCAATT
LAMP No. 4	F3	15	720750	15_720750_F3_2	TTCACTCCTCCGAAAGAC
	B3	15	720750	15_720750_B3_2	ATCGTCGTGGATCTTGCT
	FIP	15	720750	15_720750_FIP_2	GCTGGGTATCTTGGTAGACTATACTTGCCCTCATCAAAACCTG
	BIP	15	720750	15_720750_BIP_2	TTACCTTATTCTAGCCATCACATCCCAAAAGAAGCCATCTTGATTGT
LAMP No. 5	F3	15	428000	15_428000_F3_2	TGCGTGATCAACGAATGGC
	B3	15	428000	15_428000_B3_2	CGGAAGCAAACTCTGCGATT
	FIP	15	428000	15_428000_FIP_2	GCAAGATGCCTACCGTGGGGTTTTCTGGGTTCCCCTCACCAT
	BIP	15	428000	15_428000_BIP_2	TCGTAAGGAGCATGAAGGGCTGTTTTGCGGACGGACATACGTAGT
